# Supplementary material for: Elucidating the critical role of gut microbiota in the pathogenesis of bacterial pneumonia: insights from a Mendelian randomization analysis mediated by immune cell
Source: BMC Infect Dis. 2025 Mar 18;25:378. doi: 10.1186/s12879-025-10758-0 (PMC11921498; doi:10.1186/s12879-025-10758-0)
Supplement: Supplementary file 1 — Supplementary Material 1 [file 12879_2025_10758_MOESM1_ESM.xlsx]

## Sheet: Table description
Tables	Description
Table S1	STROBE-MR checklist of the study
Table S2	The instruments of gut microbiota
Table S3	The instruments of immune cells
Table S4	The instruments of bacterial pneumonia
Table S5	The bidirectional two-sample Mendelian randomization analysis results between gut microbiota and bacterial pneumonia
Table S6	Reverse Mendelian randomization analysis for the causal effect of bacterial pneumonia on gut microbiota
Table S7	The bidirectional two-sample Mendelian randomization analysis results between immune cells and bacterial pneumonia
Table S8	Reverse Mendelian randomization analysis for the causal effect of bacterial pneumonia on immune cells
Table S9	Mendelian Randomization analysis on the causal effect between gut microbiota and immune cells
Table S10	Heterogeneity for Mendelian randomization analysis between gut microbiota and bacterial pneumonia
Table S11	Pleiotropy for Mendelian randomization analysis between gut microbiota and bacterial pneumonia
Table S12	MR-PRESSO test for the causal effect of gut microbiota on bacterial pneumonia
Table S13	Heterogeneity for Mendelian randomization analysis between immune cells and bacterial pneumonia
Table S14	Pleiotropy for Mendelian randomization analysis between immune cells and bacterial pneumonia
Table S15	MR-PRESSO test for the causal effect of immune cells on bacterial pneumonia
Table S16	Heterogeneity for MR analysis between gut microbiota and immune cells
Table S17	Pleiotropy for MR analysis between gut microbiota and immune cells

## Sheet: Table S1
Table S1. STROBE-MR checklist of the study
Section	Item No.	Checklist item
Title and abstract	1	Indicate Mendelian randomization (MR) as the study’s design in the title and/or the abstract if that is a main purpose of the study
Introduction
Background	2	Explain the scientific background and rationale for the reported study. What is the exposure? Is a potential causal relationship between exposure and outcome plausible? Justify why MR is a helpful method to address the study question
Objectives	3	State specific objectives clearly, including pre-specified causal hypotheses (if any). State that MR is a method that, under specific assumptions, intends to estimate causal effects
Methods
Study design and data sources	4	Present key elements of the study design early in the article. Consider including a table listing sources of data for all phases of the study. For each data source contributing to the analysis, describe the following:
		a) Setting: Describe the study design and the underlying population, if possible. Describe the setting, locations, and relevant dates, including periods of recruitment, exposure, follow-up, and data collection, when available.
		b) Participants: Give the eligibility criteria, and the sources and methods of selection of participants. Report the sample size, and whether any power or sample size calculations were carried out prior to the main analysis.
		c) Describe measurement, quality control and selection of genetic variants.
		d) For each exposure, outcome, and other relevant variables, describe methods of assessment and diagnostic criteria for diseases.
		e) Provide details of ethics committee approval and participant informed consent, if relevant.
Assumptions	5	Explicitly state the three core IV assumptions for the main analysis (relevance, independence and exclusion restriction) as well assumptions for any additional or sensitivity analysis.
Statistical methods: main analysis	6	Describe statistical methods and statistics used.
		a) Describe how quantitative variables were handled in the analyses (i.e., scale, units, model).
		b) Describe how genetic variants were handled in the analyses and, if applicable, how their weights were selected.
		c) Describe the MR estimator (e.g. two-stage least squares, Wald ratio) and related statistics. Detail the included covariates and, in case of two-sample MR, whether the same covariate set was used for adjustment in the two samples.
		d) Explain how missing data were addressed.
		e) If applicable, indicate how multiple testing was addressed.
Assessment of assumption	7	Describe any methods or prior knowledge used to assess the assumptions or justify their validity.
Sensitivity analyses and additional analyses	8	Describe any sensitivity analyses or additional analyses performed (e.g. comparison of effect estimates from different approaches, independent replication, bias analytic techniques, validation of instruments, simulations)
Software and preregistration	9	a) Name statistical software and package(s), including version and settings used
		b) State whether the study protocol and details were pre_x005f_x0002_registered (as well as when and where)
Results
Descriptive data	10	a) Report the numbers of individuals at each stage of included studies and reasons for exclusion. Consider use of a flow diagram.
		b) Report summary statistics for phenotypic exposure(s), outcome(s), and other relevant variables (e.g. means, SDs, proportions).
		c) If the data sources include meta-analyses of previous studies, provide the assessments of heterogeneity across these studies.
		d) For two-sample MR: i. Provide justification of the similarity of the genetic variant-exposure associations between the exposure and outcome samples. ii. Provide information on the number of individuals who overlap between the exposure and outcome studies.
Main results	11	a) Report the associations between genetic variant and exposure, and between genetic variant and outcome, preferably on an interpretable scale.
		b) Report MR estimates of the relationship between exposure and outcome, and the measures of uncertainty from the MR analysis, on an interpretable scale, such as odds ratio or relative risk per SD difference.
		c) If relevant, consider translating estimates of relative risk into absolute risk for a meaningful time period.
		d) Consider plots to visualize results (e.g. forest plot, scatterplot of associations between genetic variants and outcome versus between genetic variants and exposure).
Assessment of assumptions	12	a) Report the assessment of the validity of the assumptions.
		b) Report any additional statistics (e.g., assessments of heterogeneity across genetic variants, such as I2, Q statistic or E-value).
Sensitivity analyses and additional analyses	13	a) Report any sensitivity analyses to assess the robustness of the main results to violations of the assumptions.
		b) Report results from other sensitivity analyses or additional analyses.
		c) Report any assessment of direction of causal relationship (e.g., bidirectional MR).
		d) When relevant, report and compare with estimates from non-MR analyse.
		e) Consider additional plots to visualize results (e.g., leave-one-out analyses).
Discussion
Key results	14	Summarize key results with reference to study objectives.
Limitations	15	Discuss limitations of the study, taking into account the validity of the IV assumptions, other sources of potential bias, and imprecision. Discuss both direction and magnitude of any potential bias and any efforts to address them.
Interpretation	16	a) Meaning: Give a cautious overall interpretation of results in the context of their limitations in comparison with other studies.
		b) Mechanism: Discuss underlying biological mechanisms that could drive a potential causal relationship between the investigated exposure and the outcome, and whether the gene-environment equivalence assumption is reasonable. Use causal language carefully, clarifying that IV estimates may provide causal effects only under certain assumptions.
		c) Clinical relevance: Discuss whether the results have clinical or public policy relevance, and to what extent they inform effect sizes of possible interventions.
Generalizability	17	Discuss the generalizability of the study results (a) to other populations, (b) across other exposure periods/timings, and (c) across other levels of exposure
Other information
Funding	18	Describe sources of funding and the role of funders in the present study and, if applicable, sources of funding for the databases and original study or studies on which the present study is based.
Data and data sharing	19	Provide the data used to perform all analyses or report where and how the data can be accessed, and reference these sources in the article. Provide the statistical code needed to reproduce the results in the article, or report whether the code is publicly accessible and if so, where.
Conflicts of Interest	20	All authors should declare all potential conflicts of interest.

## Sheet: Table S2
Table S2. The instruments of gut microbiota
id.exposure	SNP	effect_allele	other_allele	beta	eaf	chr	pos	se	p-value	samplesize
Megamonas	rs10004654	C	T	0.218105	0.0130916	4	41263076	0.0471089	3.7e-06	5959
Megamonas	rs10025256	C	A	0.0658971	0.156234	4	153344195	0.0147556	8e-06	5959
Megamonas	rs10196495	T	C	0.0514484	0.470007	2	31114218	0.0107683	1.8e-06	5959
Megamonas	rs112799669	T	A	0.109997	0.0585124	13	31091893	0.022906	1.6e-06	5959
Megamonas	rs112910828	A	T	0.147437	0.0291989	8	22779423	0.0318167	3.6e-06	5959
Megamonas	rs114347138	T	A	0.225993	0.0111783	5	40830029	0.0509299	9.1e-06	5959
Megamonas	rs114894604	A	G	0.171626	0.0302392	4	53611834	0.0312703	4.1e-08	5959
Megamonas	rs117243639	T	C	0.220901	0.0149933	14	70355627	0.0437272	4.4e-07	5959
Megamonas	rs117992479	G	C	0.254911	0.0123645	17	52267051	0.0491149	2.1e-07	5959
Megamonas	rs138309059	G	A	0.221257	0.0160523	7	57317081	0.0425351	2e-07	5959
Megamonas	rs139556348	T	C	0.174479	0.0218271	4	148601476	0.0368259	2.2e-06	5959
Megamonas	rs139616585	T	C	0.216405	0.0166133	4	454997	0.0423847	3.3e-07	5959
Megamonas	rs149221610	T	A	0.200123	0.0161345	5	68705328	0.0428887	3.1e-06	5959
Megamonas	rs149505494	G	T	0.130771	0.034068	10	467735	0.0293547	8.4e-06	5959
Megamonas	rs149981617	C	T	0.210078	0.013534	7	15541484	0.0464115	6e-06	5959
Megamonas	rs151324113	T	C	0.231212	0.0109189	1	89005151	0.0515036	7.1e-06	5959
Megamonas	rs17164298	C	T	0.0484566	0.422342	5	13088963	0.0109107	8.9e-06	5959
Megamonas	rs17456563	T	C	0.132555	0.038807	9	129243285	0.0279695	2.1e-06	5959
Megamonas	rs1821595	A	G	0.203896	0.0157169	3	5837701	0.0427943	1.9e-06	5959
Megamonas	rs190592509	G	A	0.15169	0.0293327	6	131437848	0.0314792	1.4e-06	5959
Megamonas	rs191309923	T	C	0.24365	0.00985346	12	88395832	0.0545929	8.1e-06	5959
Megamonas	rs1999144	C	T	0.115859	0.0580634	9	36955209	0.0229254	4.3e-07	5959
Megamonas	rs2191523	C	T	0.182006	0.0208963	20	15801779	0.0372802	1e-06	5959
Megamonas	rs2281616	G	A	0.222881	0.0126326	6	154165719	0.0471905	2.3e-06	5959
Megamonas	rs2451340	A	G	0.146928	0.0309036	6	34108351	0.031252	2.6e-06	5959
Megamonas	rs35481789	T	C	0.0548941	0.267016	2	233091708	0.0121205	5.9e-06	5959
Megamonas	rs35703110	A	C	0.0626145	0.183752	6	9250770	0.0138911	6.6e-06	5959
Megamonas	rs36112940	T	C	0.123292	0.0485827	18	75311341	0.0252443	1e-06	5959
Megamonas	rs3783925	G	A	-0.0497877	0.395031	14	92945559	0.0111333	7.7e-06	5959
Megamonas	rs535920	T	C	-0.0524622	0.398671	11	133187960	0.0113105	3.5e-06	5959
Megamonas	rs56009508	G	T	0.227614	0.0138584	1	207094727	0.0462637	8.7e-07	5959
Megamonas	rs58277973	A	G	0.126665	0.040561	12	83159644	0.0270707	2.9e-06	5959
Megamonas	rs62396629	A	G	0.161398	0.0253324	5	152262256	0.0340498	2.1e-06	5959
Megamonas	rs6976718	C	T	0.0479094	0.454278	7	69128229	0.010709	7.7e-06	5959
Megamonas	rs73789361	A	G	0.16246	0.0279503	5	135445363	0.0322248	4.6e-07	5959
Megamonas	rs74705855	T	C	0.199806	0.0156803	17	650322	0.0428402	3.1e-06	5959
Megamonas	rs75550369	C	A	0.216214	0.012672	5	96921581	0.0483084	7.6e-06	5959
Megamonas	rs75824665	C	G	0.168146	0.0214873	4	180534459	0.0370934	5.8e-06	5959
Megamonas	rs76214983	C	T	0.234544	0.0113598	2	176614612	0.0509441	4.1e-06	5959
Megamonas	rs77794070	A	G	0.177206	0.0214129	9	10435175	0.0366365	1.3e-06	5959
Megamonas	rs78137412	C	T	0.233922	0.0130559	4	153052563	0.0474716	8.3e-07	5959
Megamonas	rs78393153	T	G	0.205548	0.0162327	6	46269873	0.0419615	9.7e-07	5959
Megamonas	rs79498746	A	G	0.121811	0.046112	15	37341888	0.0257825	2.3e-06	5959
Megamonas	rs79747352	G	A	0.18915	0.0220439	8	41804495	0.0367631	2.7e-07	5959
Megamonas	rs7979060	T	C	0.145944	0.026828	12	8115997	0.0328012	8.6e-06	5959
Megamonas	rs9826649	C	A	0.0548926	0.267025	3	60899621	0.0120325	5.1e-06	5959
Gramella	rs10005003	T	C	-0.0317444	0.282753	4	114355038	0.0067549	2.6e-06	5959
Gramella	rs10792502	A	G	-0.0460333	0.100886	11	80640842	0.00977495	2.5e-06	5959
Gramella	rs11183780	C	G	-0.0904016	0.0228495	12	47185469	0.0197893	4.9e-06	5959
Gramella	rs116763898	C	G	0.120934	0.0117984	5	26204502	0.0272722	9.2e-06	5959
Gramella	rs139986130	T	C	0.0912084	0.026298	5	2398276	0.0181786	5.2e-07	5959
Gramella	rs142540499	T	C	0.0528068	0.0971774	6	10914179	0.00994712	1.1e-07	5959
Gramella	rs142663429	A	G	0.102664	0.0189012	3	98549214	0.0211856	1.3e-06	5959
Gramella	rs145383023	C	T	0.0927304	0.0204392	2	106491583	0.0207692	8e-06	5959
Gramella	rs17040530	C	T	0.0804913	0.031571	12	108437743	0.0167421	1.5e-06	5959
Gramella	rs17143400	C	T	0.0324095	0.256986	16	7307885	0.00673947	1.5e-06	5959
Gramella	rs3800857	A	G	0.0317051	0.339586	7	158136602	0.0061141	2.2e-07	5959
Gramella	rs62249160	A	T	0.0376868	0.150137	3	43127303	0.00822393	4.6e-06	5959
Gramella	rs62438218	C	T	0.0695289	0.0347958	7	11498612	0.0157238	9.8e-06	5959
Gramella	rs67940439	T	C	-0.0802438	0.0319203	21	40185061	0.0166742	1.5e-06	5959
Gramella	rs6911413	T	G	-0.0343118	0.272458	6	168263799	0.00656443	1.7e-07	5959
Gramella	rs7020426	G	A	-0.0312981	0.313256	9	35963961	0.00631361	7.2e-07	5959
Gramella	rs72696728	C	A	0.0314466	0.257181	9	3012437	0.0066313	2.1e-06	5959
Gramella	rs74761367	T	A	-0.0511699	0.0724588	16	82439348	0.0113893	7e-06	5959
Gramella	rs7907281	A	T	0.0726378	0.0437993	10	10691032	0.0142741	3.6e-07	5959
Gramella	rs9306374	C	T	0.0264559	0.455408	22	43240174	0.00597542	9.5e-06	5959
UBA1446 sp002329245	rs10006312	C	G	-0.0435817	0.124015	4	88317217	0.00971985	7.3e-06	5959
UBA1446 sp002329245	rs10960848	C	T	0.0525611	0.0799048	9	12945262	0.0114895	4.8e-06	5959
UBA1446 sp002329245	rs113297102	C	A	-0.0726013	0.043297	4	185073827	0.0157047	3.8e-06	5959
UBA1446 sp002329245	rs117196811	T	C	0.0770433	0.034651	6	94604599	0.0168423	4.8e-06	5959
UBA1446 sp002329245	rs117254574	T	A	-0.0854581	0.0278716	12	119399101	0.0192443	9e-06	5959
UBA1446 sp002329245	rs13296844	C	A	0.0330045	0.25517	9	34150000	0.0072229	4.9e-06	5959
UBA1446 sp002329245	rs144527086	A	G	-0.129055	0.0126241	1	21697491	0.0280632	4.3e-06	5959
UBA1446 sp002329245	rs17405003	A	G	-0.142245	0.0105467	4	128775692	0.0305322	3.2e-06	5959
UBA1446 sp002329245	rs2107160	G	C	0.0286974	0.41774	7	11352800	0.00649491	9.9e-06	5959
UBA1446 sp002329245	rs2902051	G	A	-0.0376642	0.168461	1	176513957	0.00840478	7.4e-06	5959
UBA1446 sp002329245	rs62092708	A	C	0.0961066	0.0343622	18	43075505	0.0172181	2.4e-08	5959
UBA1446 sp002329245	rs62479642	C	T	0.0290726	0.348296	7	158256174	0.00657189	9.7e-06	5959
UBA1446 sp002329245	rs7078392	G	A	0.0512139	0.0822526	10	13399460	0.0114578	7.8e-06	5959
UBA1446 sp002329245	rs72995423	T	C	-0.0485665	0.088075	6	154435646	0.0109899	9.9e-06	5959
UBA1446 sp002329245	rs76080135	A	G	-0.0331896	0.267717	7	2285113	0.00718534	3.9e-06	5959
CAG-145	rs10009310	C	G	-0.049298	0.342367	4	186569901	0.0107383	4.4e-06	5959
CAG-145	rs114265851	A	G	-0.234989	0.0138959	1	188744200	0.0428758	4.2e-08	5959
CAG-145	rs116750580	G	C	0.202052	0.0154388	4	14329417	0.040624	6.6e-07	5959
CAG-145	rs117553749	T	C	0.131049	0.0337656	7	38699784	0.0281871	3.3e-06	5959
CAG-145	rs12576787	T	C	-0.105365	0.0747616	11	44943053	0.0193397	5.1e-08	5959
CAG-145	rs3104762	G	A	-0.102875	0.0500504	16	52576922	0.0231401	8.8e-06	5959
CAG-145	rs343435	T	C	0.0599192	0.179603	3	5296892	0.013204	5.7e-06	5959
CAG-145	rs4140764	G	C	-0.0464622	0.385006	12	13799288	0.0105029	9.7e-06	5959
CAG-145	rs73083219	T	C	-0.125952	0.0469151	20	2837702	0.0242599	2.1e-07	5959
CAG-145	rs74620412	A	G	-0.174002	0.019973	5	5972715	0.0357546	1.1e-06	5959
Klebsiella	rs10015010	C	T	0.159967	0.0236963	4	103668305	0.0345755	3.7e-06	5959
Klebsiella	rs10869476	A	G	-0.0466172	0.482668	9	75037539	0.010463	8.4e-06	5959
Klebsiella	rs10993127	A	G	0.105384	0.0511182	9	94266397	0.0237931	9.5e-06	5959
Klebsiella	rs114646609	T	G	0.301878	0.0112814	6	4388635	0.0491888	8.4e-10	5959
Klebsiella	rs115187076	C	T	0.235251	0.0098518	5	58776892	0.051246	4.4e-06	5959
Klebsiella	rs115940954	G	C	0.143007	0.0320977	2	30273545	0.0295447	1.3e-06	5959
Klebsiella	rs12437970	A	C	0.158937	0.02123	15	46260250	0.0359334	9.7e-06	5959
Klebsiella	rs12475616	T	C	0.265184	0.0104167	2	198692742	0.0515542	2.7e-07	5959
Klebsiella	rs139126319	C	T	0.21915	0.0126228	19	45037243	0.0468214	2.9e-06	5959
Klebsiella	rs139167387	G	A	0.139017	0.0329735	5	143745363	0.0289866	1.6e-06	5959
Klebsiella	rs139827681	A	G	0.0952909	0.0629038	4	165175739	0.0213946	8.4e-06	5959
Klebsiella	rs140820910	G	T	0.235519	0.0108824	7	78816142	0.0497011	2.2e-06	5959
Klebsiella	rs141842506	G	A	0.217331	0.0140786	5	62988301	0.0442391	9e-07	5959
Klebsiella	rs17556723	C	T	0.249917	0.0106025	2	71807574	0.0506983	8.2e-07	5959
Klebsiella	rs17725471	A	G	-0.0846447	0.0972127	2	52665675	0.0178203	2e-06	5959
Klebsiella	rs181306122	G	C	0.208669	0.0142184	2	85148110	0.0442593	2.4e-06	5959
Klebsiella	rs182687235	A	G	0.221481	0.013753	5	147754230	0.0451284	9.2e-07	5959
Klebsiella	rs182820318	G	A	0.202792	0.01553	7	145940081	0.0423494	1.7e-06	5959
Klebsiella	rs185210154	T	C	0.202422	0.0141248	14	78087374	0.0442914	4.9e-06	5959
Klebsiella	rs185907373	A	G	0.159459	0.0237528	5	66303817	0.0341955	3.1e-06	5959
Klebsiella	rs190805482	T	C	0.171848	0.0203498	6	68721074	0.0367392	2.9e-06	5959
Klebsiella	rs2252365	G	T	0.22263	0.0137483	1	203200464	0.0445378	5.8e-07	5959
Klebsiella	rs241813	A	G	0.0928632	0.0909331	6	100429018	0.0185217	5.3e-07	5959
Klebsiella	rs254079	A	G	0.0523188	0.402526	5	116555387	0.0106971	1e-06	5959
Klebsiella	rs2853250	G	T	0.12955	0.0393277	8	112568118	0.026441	9.6e-07	5959
Klebsiella	rs373835709	A	G	0.192252	0.0146761	7	49655580	0.0431102	8.2e-06	5959
Klebsiella	rs4700700	A	G	0.114501	0.0480639	5	179821257	0.0245358	3.1e-06	5959
Klebsiella	rs62205298	A	T	0.1017	0.0706835	20	5684151	0.0209684	1.2e-06	5959
Klebsiella	rs6661667	C	G	0.110946	0.0466835	1	44857314	0.0246577	6.8e-06	5959
Klebsiella	rs72688629	A	C	0.219234	0.0128636	1	164068640	0.0458379	1.7e-06	5959
Klebsiella	rs72705786	C	T	0.18845	0.0154144	4	179992060	0.0419117	6.9e-06	5959
Klebsiella	rs72825715	A	G	0.2111	0.0212658	6	5848943	0.0360961	5e-09	5959
Klebsiella	rs73102441	T	C	0.131896	0.0318113	20	42546620	0.0295789	8.2e-06	5959
Klebsiella	rs7342426	A	G	0.16775	0.0208368	13	30870998	0.0370088	5.8e-06	5959
Klebsiella	rs74576216	A	G	0.0733131	0.113471	22	48662525	0.0164386	8.2e-06	5959
Klebsiella	rs74649908	A	T	0.163968	0.0242547	11	81051002	0.034052	1.5e-06	5959
Klebsiella	rs77245549	G	C	0.230303	0.0109575	4	113954880	0.0499993	4.1e-06	5959
Klebsiella	rs77927889	C	T	0.0950083	0.0727364	10	99534164	0.0198141	1.6e-06	5959
Klebsiella	rs8118891	A	G	0.187599	0.0155853	20	17622583	0.0422404	8.9e-06	5959
Klebsiella	rs9599933	C	T	0.0611578	0.169047	13	72103934	0.0137798	9.1e-06	5959
Eisenbergiella sp900066775	rs10016465	G	A	-0.0606854	0.282967	4	26479718	0.0128832	2.5e-06	5959
Eisenbergiella sp900066775	rs112922627	C	G	-0.105757	0.0659026	5	118954570	0.0232389	5.3e-06	5959
Eisenbergiella sp900066775	rs115176131	C	T	0.14953	0.0311917	2	81950011	0.0333789	7.5e-06	5959
Eisenbergiella sp900066775	rs1656195	C	G	0.0609139	0.300981	4	37251145	0.0127487	1.8e-06	5959
Eisenbergiella sp900066775	rs16893667	A	T	-0.0543453	0.386847	4	16600342	0.0117188	3.5e-06	5959
Eisenbergiella sp900066775	rs16984057	A	G	-0.214902	0.0138889	20	60602899	0.0484214	9.1e-06	5959
Eisenbergiella sp900066775	rs2163950	A	C	0.172452	0.0236095	8	129585339	0.0384493	7.3e-06	5959
Eisenbergiella sp900066775	rs4744630	T	C	0.0523367	0.450138	9	71358882	0.0117164	7.9e-06	5959
Eisenbergiella sp900066775	rs58855799	A	C	0.091328	0.0885119	11	80687496	0.0202651	6.6e-06	5959
Eisenbergiella sp900066775	rs62056902	C	G	-0.0560612	0.332323	17	6228069	0.0121968	4.3e-06	5959
Eisenbergiella sp900066775	rs62471588	C	A	-0.213837	0.0149077	7	131002164	0.0478283	7.8e-06	5959
Eisenbergiella sp900066775	rs7138797	T	C	-0.25912	0.0104061	12	10837558	0.057285	6.1e-06	5959
Eisenbergiella sp900066775	rs7572886	T	C	-0.0690093	0.3125	2	187508844	0.0125537	3.9e-08	5959
Eisenbergiella sp900066775	rs841671	C	T	-0.0784489	0.133367	1	80691164	0.0169296	3.6e-06	5959
Eisenbergiella sp900066775	rs938959	A	G	0.0556535	0.466852	3	61574097	0.0116215	1.7e-06	5959
UBA7102 sp002315655	rs10017192	C	A	0.0426367	0.11688	4	169858510	0.00960537	9e-06	5959
UBA7102 sp002315655	rs10836340	T	C	-0.0293759	0.307595	11	35196198	0.00661482	9e-06	5959
UBA7102 sp002315655	rs11978274	T	C	-0.0714572	0.0378088	7	64149188	0.0160868	8.9e-06	5959
UBA7102 sp002315655	rs12530984	G	A	-0.0288943	0.336742	7	12793464	0.00646392	7.8e-06	5959
UBA7102 sp002315655	rs13183207	A	G	-0.0540601	0.075794	5	163302582	0.0117477	4.2e-06	5959
UBA7102 sp002315655	rs138043417	T	C	-0.108538	0.0177545	2	5055470	0.0230701	2.5e-06	5959
UBA7102 sp002315655	rs145278763	G	T	-0.124796	0.0132199	14	62959610	0.0270631	4e-06	5959
UBA7102 sp002315655	rs17637518	A	C	-0.0302899	0.27877	13	41672141	0.0068475	9.7e-06	5959
UBA7102 sp002315655	rs183148955	C	A	0.0563746	0.0633646	17	1431023	0.0126387	8.2e-06	5959
UBA7102 sp002315655	rs34196274	T	A	-0.0517123	0.0872936	2	210959499	0.0110125	2.7e-06	5959
UBA7102 sp002315655	rs35156176	T	A	-0.0763331	0.0349881	15	96886489	0.0168122	5.6e-06	5959
UBA7102 sp002315655	rs45465092	A	G	0.0315839	0.273602	14	91215577	0.00709105	8.4e-06	5959
UBA7102 sp002315655	rs62155711	G	C	-0.0911412	0.0258722	2	83628878	0.0195011	3e-06	5959
UBA7102 sp002315655	rs6945281	G	C	0.0317551	0.309103	7	101091799	0.00663802	1.7e-06	5959
UBA7102 sp002315655	rs726887	T	G	-0.0474408	0.0896036	16	72317898	0.0106346	8.2e-06	5959
UBA7102 sp002315655	rs72823334	T	C	0.0680348	0.0740129	17	39160364	0.0117656	7.4e-09	5959
UBA7102 sp002315655	rs72879030	C	G	0.0464507	0.120608	2	47207061	0.00946977	9.3e-07	5959
UBA7102 sp002315655	rs72919070	T	C	-0.101649	0.0183193	2	176065114	0.0228918	9e-06	5959
UBA7102 sp002315655	rs74525125	T	C	-0.0460961	0.101557	9	87260790	0.0102196	6.5e-06	5959
UBA7102 sp002315655	rs7521255	G	A	-0.0459271	0.100863	1	9658145	0.0103105	8.4e-06	5959
Lactobacillus B salivarius	rs10019778	G	A	-0.0473776	0.185383	4	31088888	0.0102803	4.1e-06	5959
Lactobacillus B salivarius	rs11217766	A	C	0.0616595	0.095597	11	120201958	0.013461	4.6e-06	5959
Lactobacillus B salivarius	rs113267234	A	G	0.141008	0.0162513	19	854907	0.0315289	7.7e-06	5959
Lactobacillus B salivarius	rs12126166	A	G	0.0980721	0.0400202	1	187791164	0.0200746	1e-06	5959
Lactobacillus B salivarius	rs140419138	A	G	0.184749	0.0115573	8	54371204	0.0368941	5.5e-07	5959
Lactobacillus B salivarius	rs145502060	T	C	0.114409	0.0251265	17	39081043	0.0252779	6e-06	5959
Lactobacillus B salivarius	rs17188819	T	C	-0.0410157	0.325941	2	180212417	0.00852254	1.5e-06	5959
Lactobacillus B salivarius	rs17501448	G	C	0.10549	0.0291055	3	190314875	0.0237205	8.7e-06	5959
Lactobacillus B salivarius	rs185623566	T	C	0.15927	0.0123457	16	694220	0.0357523	8.4e-06	5959
Lactobacillus B salivarius	rs1883268	T	C	0.0414363	0.33131	20	42415503	0.00843146	8.9e-07	5959
Lactobacillus B salivarius	rs33985007	A	G	-0.0552078	0.118337	12	100528940	0.0122847	7e-06	5959
Lactobacillus B salivarius	rs34706214	G	C	0.049584	0.156002	13	110193340	0.0111349	8.5e-06	5959
Lactobacillus B salivarius	rs35778179	T	C	0.10339	0.050584	14	92369629	0.0184757	2.2e-08	5959
Lactobacillus B salivarius	rs4516896	T	G	0.0370294	0.411445	5	162304409	0.00806559	4.4e-06	5959
Lactobacillus B salivarius	rs56208276	T	C	0.0487314	0.172602	14	43619784	0.0105417	3.8e-06	5959
Lactobacillus B salivarius	rs60667002	A	G	0.141024	0.0170732	15	94053803	0.0309273	5.1e-06	5959
Lactobacillus B salivarius	rs6509114	T	C	-0.0360213	0.425135	19	28895036	0.00798972	6.5e-06	5959
Lactobacillus B salivarius	rs6829761	C	T	0.0358561	0.438877	4	8582998	0.00801312	7.7e-06	5959
Lactobacillus B salivarius	rs72732384	A	G	0.103229	0.0441774	4	148463695	0.019281	8.6e-08	5959
Lactobacillus B salivarius	rs7309021	A	G	0.0375812	0.376919	12	12659318	0.00838258	7.4e-06	5959
Lactobacillus B salivarius	rs73134130	A	T	0.0680279	0.0728937	3	13207074	0.0153254	9e-06	5959
Lactobacillus B salivarius	rs76652104	T	C	0.06296	0.10065	2	6768017	0.013445	2.8e-06	5959
Lactobacillus B salivarius	rs76812178	A	G	0.0811765	0.0656966	6	52727119	0.0162927	6.3e-07	5959
Lactobacillus B salivarius	rs78128878	C	T	0.0740302	0.0611354	1	26894134	0.0165432	7.6e-06	5959
Lactobacillus B salivarius	rs78216404	A	G	-0.121439	0.0215706	15	40540179	0.0271832	7.9e-06	5959
Lactobacillus B salivarius	rs78281108	T	G	0.115704	0.0243592	6	38463459	0.0258286	7.5e-06	5959
Lactobacillus B salivarius	rs7908438	C	T	0.0797264	0.0594059	10	52645140	0.0170648	3e-06	5959
Lactobacillus B salivarius	rs7992271	C	A	0.060972	0.103201	13	39789741	0.01318	3.7e-06	5959
Treponema D	rs10019861	A	G	0.098504	0.0119987	4	188085294	0.0207844	2.1e-06	5959
Treponema D	rs10204966	T	C	0.0243962	0.275801	2	105205526	0.00519241	2.6e-06	5959
Treponema D	rs10216140	A	G	0.0270493	0.198434	7	143319398	0.00581083	3.2e-06	5959
Treponema D	rs111683933	C	T	0.0774816	0.0223454	11	116771333	0.015051	2.6e-07	5959
Treponema D	rs112204525	A	T	0.0580341	0.0385784	4	25944855	0.0118544	9.8e-07	5959
Treponema D	rs112345651	G	A	0.117012	0.00888282	21	13869874	0.0244589	1.7e-06	5959
Treponema D	rs113210920	A	C	0.0972286	0.0123061	7	126087945	0.0204923	2.1e-06	5959
Treponema D	rs113620751	A	G	0.106289	0.010017	21	27257307	0.0229598	3.7e-06	5959
Treponema D	rs113670015	C	G	0.0866281	0.014483	8	143969916	0.0188934	4.5e-06	5959
Treponema D	rs115341694	C	T	0.0712467	0.0235354	1	244220515	0.0148966	1.7e-06	5959
Treponema D	rs115529572	T	G	0.0662564	0.0241339	2	159333908	0.0147379	6.9e-06	5959
Treponema D	rs116345864	G	A	0.0886754	0.0138539	5	108848877	0.019261	4.1e-06	5959
Treponema D	rs116925001	T	G	0.0788191	0.0170378	22	44349885	0.0174361	6.2e-06	5959
Treponema D	rs117162506	A	G	0.109589	0.0106741	17	75176080	0.0220376	6.6e-07	5959
Treponema D	rs117330838	C	G	0.042956	0.0655796	8	60791230	0.0094957	6.1e-06	5959
Treponema D	rs117350006	T	C	0.0848645	0.0203601	8	39809022	0.0160368	1.2e-07	5959
Treponema D	rs117652333	A	G	0.0854683	0.0143291	8	101412500	0.0192499	9e-06	5959
Treponema D	rs117831141	A	G	0.082864	0.0151108	8	71642483	0.018519	7.7e-06	5959
Treponema D	rs118028334	A	G	0.0989178	0.013966	19	29215369	0.0193547	3.2e-07	5959
Treponema D	rs118052927	A	G	0.0818505	0.0235284	13	76933454	0.0148172	3.3e-08	5959
Treponema D	rs118072766	T	A	0.046657	0.0527248	7	9823823	0.0101534	4.3e-06	5959
Treponema D	rs12195579	T	C	0.0648457	0.0261559	6	166259970	0.0143805	6.5e-06	5959
Treponema D	rs13227680	G	C	0.0218255	0.342689	7	156479797	0.00489262	8.2e-06	5959
Treponema D	rs13260121	C	G	0.0415897	0.0630351	8	18971947	0.00925425	7e-06	5959
Treponema D	rs138054476	T	A	0.0951818	0.0178692	2	138994014	0.0171078	2.6e-08	5959
Treponema D	rs138663731	C	T	0.065083	0.0315763	8	20016498	0.0131118	6.9e-07	5959
Treponema D	rs138712433	G	A	0.0588127	0.034355	16	76270959	0.0124202	2.2e-06	5959
Treponema D	rs138925568	C	T	0.103604	0.0111223	8	135245112	0.0217861	2e-06	5959
Treponema D	rs139432902	T	C	0.0812336	0.0198129	6	6898778	0.0163946	7.2e-07	5959
Treponema D	rs139962174	A	G	0.0840612	0.0143339	18	75431570	0.0189142	8.8e-06	5959
Treponema D	rs142074010	G	A	0.0641259	0.0269088	4	162508959	0.0140265	4.8e-06	5959
Treponema D	rs142986394	C	T	0.0363153	0.0858253	19	23240058	0.00799509	5.6e-06	5959
Treponema D	rs143346524	C	T	0.121854	0.0110831	3	65070050	0.0216167	1.7e-08	5959
Treponema D	rs143498585	G	A	0.065126	0.0300118	1	28488320	0.0132669	9.2e-07	5959
Treponema D	rs144195574	T	C	0.0796665	0.0183842	10	77350874	0.0169293	2.5e-06	5959
Treponema D	rs145264139	T	C	0.0918307	0.0140203	17	20848445	0.0191844	1.7e-06	5959
Treponema D	rs147263042	G	T	0.0867387	0.0167559	19	20457034	0.0179524	1.4e-06	5959
Treponema D	rs147896211	G	T	0.104458	0.0121951	22	49227951	0.0207852	5e-07	5959
Treponema D	rs148013217	G	A	0.0999282	0.01059	4	188795963	0.021929	5.2e-06	5959
Treponema D	rs149614318	T	C	0.099499	0.0152181	8	39773859	0.0184962	7.5e-08	5959
Treponema D	rs149735339	A	T	0.0615698	0.0302746	2	136411795	0.013248	3.4e-06	5959
Treponema D	rs17249982	T	C	0.0246197	0.248234	16	51066412	0.00524177	2.6e-06	5959
Treponema D	rs17753046	T	C	0.0553682	0.0403185	20	43720930	0.0114405	1.3e-06	5959
Treponema D	rs180953061	A	G	0.106508	0.0123436	3	106558063	0.020722	2.7e-07	5959
Treponema D	rs2111145	T	C	0.109994	0.0131137	12	96582294	0.0199558	3.5e-08	5959
Treponema D	rs2205611	T	G	0.0759586	0.0296888	1	175208164	0.0134294	1.5e-08	5959
Treponema D	rs2429555	C	G	0.0327168	0.135415	17	40728195	0.00664056	8.4e-07	5959
Treponema D	rs2629135	C	T	0.0583732	0.0340526	3	10919745	0.0125485	3.3e-06	5959
Treponema D	rs265022	A	G	0.0920514	0.016036	4	95442523	0.01802	3.3e-07	5959
Treponema D	rs2815299	G	T	0.100522	0.0127297	16	1850146	0.0203857	8.2e-07	5959
Treponema D	rs34105118	G	A	0.0735984	0.0300389	1	94190977	0.0132164	2.6e-08	5959
Treponema D	rs34253559	C	T	0.121507	0.0113522	18	41171549	0.0212427	1.1e-08	5959
Treponema D	rs34322877	G	A	0.0836712	0.0315505	17	37830052	0.0127854	6e-11	5959
Treponema D	rs34798853	T	C	0.0623516	0.0372859	15	73673642	0.0119483	1.8e-07	5959
Treponema D	rs35133848	A	G	0.0806006	0.0174987	4	3743349	0.0173494	3.4e-06	5959
Treponema D	rs3744886	T	G	0.0406965	0.0864438	18	79899561	0.00805337	4.3e-07	5959
Treponema D	rs41266439	T	C	0.0694639	0.0228405	1	35010748	0.0155429	7.9e-06	5959
Treponema D	rs501626	C	T	0.0288745	0.143964	11	105047405	0.00642071	6.9e-06	5959
Treponema D	rs516991	G	T	0.0406172	0.0790144	4	137064597	0.00836554	1.2e-06	5959
Treponema D	rs55813323	G	A	0.0541379	0.0369342	19	47755943	0.0120615	7.2e-06	5959
Treponema D	rs55824919	T	C	0.0563731	0.0524214	17	51787841	0.010244	3.7e-08	5959
Treponema D	rs55972629	A	G	0.0973	0.0134132	17	27363536	0.0197509	8.4e-07	5959
Treponema D	rs56029553	C	T	0.0942107	0.0136112	12	83689160	0.0196954	1.7e-06	5959
Treponema D	rs56400100	G	A	0.086627	0.0186908	20	2020609	0.0166575	2e-07	5959
Treponema D	rs61861290	A	G	0.113699	0.00982038	10	93333862	0.0230623	8.2e-07	5959
Treponema D	rs61995932	A	G	0.107573	0.0159037	2	169081698	0.0180945	2.8e-09	5959
Treponema D	rs62290420	A	G	0.0657985	0.0302698	3	179741577	0.0131779	5.9e-07	5959
Treponema D	rs72658326	A	G	0.0956797	0.0134155	4	80257909	0.0196616	1.1e-06	5959
Treponema D	rs72735963	G	A	0.0540334	0.0397079	4	148745758	0.0115357	2.8e-06	5959
Treponema D	rs72768718	C	T	0.10429	0.0122218	5	73430718	0.0205666	4e-07	5959
Treponema D	rs72811553	T	C	0.109696	0.0109409	16	80248483	0.0217557	4.6e-07	5959
Treponema D	rs75217108	G	A	0.0986036	0.0110868	12	23887744	0.0216177	5.1e-06	5959
Treponema D	rs75255697	A	G	0.0474166	0.0517271	8	119931602	0.0102579	3.8e-06	5959
Treponema D	rs75257679	A	G	0.0504444	0.04695	2	42106346	0.0107663	2.8e-06	5959
Treponema D	rs75749065	A	G	0.0372654	0.089625	5	119956113	0.00810593	4.3e-06	5959
Treponema D	rs75886626	A	C	0.0694783	0.022281	2	6870354	0.015302	5.6e-06	5959
Treponema D	rs76219216	C	G	0.0862564	0.0192793	12	56081564	0.0165916	2e-07	5959
Treponema D	rs76289939	A	T	0.0745514	0.0236247	4	37640802	0.0150924	7.8e-07	5959
Treponema D	rs76325960	A	G	0.0840807	0.0147979	3	115833121	0.0186583	6.6e-06	5959
Treponema D	rs76342087	A	T	0.101913	0.0172327	11	97758728	0.0174205	4.9e-09	5959
Treponema D	rs76439942	A	G	0.0724143	0.0201511	15	94184275	0.0162213	8e-06	5959
Treponema D	rs76542371	T	G	0.0635589	0.0263954	16	7331374	0.0140131	5.7e-06	5959
Treponema D	rs76699963	G	A	0.0986024	0.0125887	11	83132214	0.0202469	1.1e-06	5959
Treponema D	rs76732640	T	G	0.0977946	0.0108806	5	15789978	0.0220143	8.9e-06	5959
Treponema D	rs76911842	G	C	0.129707	0.0102988	2	237509219	0.0225307	8.6e-09	5959
Treponema D	rs76960347	A	G	0.130091	0.0108403	16	87644157	0.0217526	2.2e-09	5959
Treponema D	rs77053035	A	G	0.0986701	0.0137298	5	1510695	0.0193982	3.6e-07	5959
Treponema D	rs7737407	T	C	0.0323968	0.112644	5	135884634	0.00729507	9e-06	5959
Treponema D	rs77563991	T	C	0.0767186	0.020179	2	203433574	0.0162515	2.4e-06	5959
Treponema D	rs77577788	G	A	0.0854103	0.0145812	12	1451713	0.0189263	6.4e-06	5959
Treponema D	rs77593289	G	C	0.0579892	0.0321124	5	164370464	0.0129443	7.5e-06	5959
Treponema D	rs78107752	C	G	0.0740649	0.0222449	18	7042911	0.0153716	1.4e-06	5959
Treponema D	rs78112817	G	C	0.0884022	0.0160639	3	115512134	0.0180122	9.2e-07	5959
Treponema D	rs78336224	T	C	0.0991868	0.0124537	3	21496984	0.0201123	8.2e-07	5959
Treponema D	rs78492870	A	G	0.11303	0.0101527	13	18976806	0.0226707	6.2e-07	5959
Treponema D	rs78909375	T	C	0.0957016	0.0131247	1	170683542	0.0199643	1.6e-06	5959
Treponema D	rs80003954	A	C	0.0729057	0.0210818	11	134320165	0.0158149	4e-06	5959
Treponema D	rs80068648	G	C	0.0991497	0.013034	13	108021537	0.0200338	7.5e-07	5959
Treponema D	rs9815913	T	C	0.0437634	0.0563511	3	175160603	0.00990365	9.9e-06	5959
Megamonas funiformis	rs10025256	C	A	0.0662322	0.156234	4	153344195	0.0147327	6.9e-06	5959
Megamonas funiformis	rs10196495	T	C	0.0490404	0.470007	2	31114218	0.0107514	5.1e-06	5959
Megamonas funiformis	rs112910828	A	T	0.149515	0.0291989	8	22779423	0.031759	2.5e-06	5959
Megamonas funiformis	rs114894604	A	G	0.14832	0.0302392	4	53611834	0.0312218	2e-06	5959
Megamonas funiformis	rs116338908	A	G	0.236574	0.01059	4	96732612	0.0520765	5.6e-06	5959
Megamonas funiformis	rs116895877	G	A	0.20284	0.0150319	13	38961238	0.0444071	4.9e-06	5959
Megamonas funiformis	rs117243639	T	C	0.227846	0.0149933	14	70355627	0.0436466	1.8e-07	5959
Megamonas funiformis	rs117992479	G	C	0.243606	0.0123645	17	52267051	0.0490238	6.7e-07	5959
Megamonas funiformis	rs12491882	C	A	0.0491718	0.438976	3	121610525	0.010936	6.9e-06	5959
Megamonas funiformis	rs138309059	G	A	0.1929	0.0160523	7	57317081	0.0424601	5.5e-06	5959
Megamonas funiformis	rs139556348	T	C	0.168807	0.0218271	4	148601476	0.0367688	4.4e-06	5959
Megamonas funiformis	rs139616585	T	C	0.22327	0.0166133	4	454997	0.042319	1.3e-07	5959
Megamonas funiformis	rs149221610	T	A	0.193402	0.0161345	5	68705328	0.0428127	6.3e-06	5959
Megamonas funiformis	rs17456563	T	C	0.129309	0.038807	9	129243285	0.0279236	3.6e-06	5959
Megamonas funiformis	rs1821595	A	G	0.192357	0.0157169	3	5837701	0.0427188	6.7e-06	5959
Megamonas funiformis	rs190157640	A	G	0.213602	0.0123364	11	106747081	0.0478313	8e-06	5959
Megamonas funiformis	rs1999144	C	T	0.112175	0.0580634	9	36955209	0.0228878	9.5e-07	5959
Megamonas funiformis	rs2281616	G	A	0.232607	0.0126326	6	154165719	0.0471002	7.9e-07	5959
Megamonas funiformis	rs2451340	A	G	0.14932	0.0309036	6	34108351	0.0311923	1.7e-06	5959
Megamonas funiformis	rs35481789	T	C	0.0543384	0.267016	2	233091708	0.0121015	7.1e-06	5959
Megamonas funiformis	rs36112940	T	C	0.124939	0.0485827	18	75311341	0.0251967	7.1e-07	5959
Megamonas funiformis	rs3783925	G	A	-0.0510338	0.395031	14	92945559	0.0111127	4.4e-06	5959
Megamonas funiformis	rs4658309	A	G	-0.0505118	0.321441	1	89677669	0.0114103	9.6e-06	5959
Megamonas funiformis	rs56009508	G	T	0.220364	0.0138584	1	207094727	0.0461912	1.8e-06	5959
Megamonas funiformis	rs56293483	C	T	0.0670958	0.146005	4	81741786	0.0150349	8.1e-06	5959
Megamonas funiformis	rs58277973	A	G	0.121583	0.040561	12	83159644	0.0270259	6.8e-06	5959
Megamonas funiformis	rs6976718	C	T	0.0487653	0.454278	7	69128229	0.0106901	5.1e-06	5959
Megamonas funiformis	rs71539626	T	C	0.223808	0.0117825	19	20370425	0.0494546	6e-06	5959
Megamonas funiformis	rs73789361	A	G	0.146333	0.0279503	5	135445363	0.0321678	5.4e-06	5959
Megamonas funiformis	rs75550369	C	A	0.22381	0.012672	5	96921581	0.0482229	3.5e-06	5959
Megamonas funiformis	rs75824665	C	G	0.168225	0.0214873	4	180534459	0.0370359	5.6e-06	5959
Megamonas funiformis	rs76400051	C	A	0.0816296	0.0996567	2	123377304	0.0179743	5.6e-06	5959
Megamonas funiformis	rs77458346	G	A	0.180514	0.0184091	1	246957610	0.0398821	6e-06	5959
Megamonas funiformis	rs78393153	T	G	0.23191	0.0162327	6	46269873	0.0418813	3.1e-08	5959
Megamonas funiformis	rs79498746	A	G	0.121598	0.046112	15	37341888	0.0257342	2.3e-06	5959
Megamonas funiformis	rs79605300	C	G	0.176044	0.0182142	9	78888190	0.0397788	9.6e-06	5959
Megamonas funiformis	rs79747352	G	A	0.181793	0.0220439	8	41804495	0.0366964	7.3e-07	5959
Megamonas funiformis	rs874689	T	A	0.0534554	0.305029	20	2696580	0.0116456	4.4e-06	5959
Megamonas funiformis	rs908047	T	C	0.0572192	0.263734	15	90223369	0.0123284	3.5e-06	5959
CAG-177	rs10026739	A	G	-0.107764	0.32703	4	95870255	0.0235164	4.6e-06	5959
CAG-177	rs12619373	T	C	0.101679	0.478193	2	239731864	0.0224133	5.7e-06	5959
CAG-177	rs149553783	G	C	0.221081	0.0547402	2	158948246	0.0485141	5.2e-06	5959
CAG-177	rs28824495	T	C	0.339415	0.0299182	19	3717776	0.065962	2.7e-07	5959
CAG-177	rs3013431	T	C	-0.103611	0.454981	1	112699866	0.0216981	1.8e-06	5959
CAG-177	rs62060068	C	T	0.41883	0.017845	17	50279407	0.0828932	4.4e-07	5959
CAG-177	rs7197693	C	G	0.10174	0.390361	16	85149470	0.022561	6.5e-06	5959
CAG-177	rs7242542	T	G	0.134156	0.159271	18	63234693	0.0296859	6.2e-06	5959
CAG-177	rs72738598	T	A	0.404824	0.0158073	15	52540578	0.0878038	4e-06	5959
CAG-177	rs72754910	G	C	-0.268553	0.0345583	1	225765963	0.0606494	9.5e-06	5959
CAG-177	rs78706190	T	C	-0.204884	0.0682788	12	129883962	0.044401	3.9e-06	5959
CAG-177	rs8128434	A	G	-0.140435	0.163767	21	44438323	0.0298561	2.6e-06	5959
Prevotella sp900318625	rs10029971	A	C	0.0710724	0.210489	4	6175895	0.0129001	3.6e-08	5959
Prevotella sp900318625	rs141562715	A	G	-0.146691	0.0256259	9	6995920	0.0325927	6.8e-06	5959
Prevotella sp900318625	rs145762024	T	C	0.120419	0.0374453	10	110043304	0.0269551	7.9e-06	5959
Prevotella sp900318625	rs146126009	C	T	0.118536	0.043876	20	32571263	0.025003	2.1e-06	5959
Prevotella sp900318625	rs183887583	A	G	0.154582	0.0231356	10	58864286	0.0343422	6.8e-06	5959
Prevotella sp900318625	rs2803292	G	C	-0.0543694	0.317889	1	1960609	0.0115359	2.4e-06	5959
Prevotella sp900318625	rs2830264	C	T	0.0479773	0.434996	21	26504268	0.0107584	8.2e-06	5959
Prevotella sp900318625	rs28655272	C	T	0.0625884	0.168417	17	59450833	0.0139261	7e-06	5959
Prevotella sp900318625	rs7166037	A	G	0.0849918	0.0864042	15	52717428	0.0180797	2.6e-06	5959
Prevotella sp900318625	rs72734876	T	C	0.117979	0.0419212	5	9945374	0.0257135	4.5e-06	5959
CAG-81 sp000435795	rs10031823	T	C	0.0847214	0.326536	4	102203874	0.0179689	2.4e-06	5959
CAG-81 sp000435795	rs11027423	C	T	-0.0819372	0.453339	11	23664406	0.0175433	3e-06	5959
CAG-81 sp000435795	rs1265491	G	A	0.142992	0.117592	10	77169959	0.0263066	5.5e-08	5959
CAG-81 sp000435795	rs142216394	C	T	0.32228	0.0139006	12	54137656	0.0718858	7.4e-06	5959
CAG-81 sp000435795	rs34892180	C	G	0.123142	0.119976	3	4959463	0.0262629	2.7e-06	5959
CAG-81 sp000435795	rs3940549	G	A	-0.151222	0.421891	2	135381057	0.0172948	2.3e-18	5959
CAG-81 sp000435795	rs4877754	G	A	0.0877175	0.376153	9	83321403	0.0175692	6e-07	5959
CAG-81 sp000435795	rs59998390	A	G	0.175963	0.0582418	20	54206502	0.0363376	1.3e-06	5959
CAG-81 sp000435795	rs62162757	A	C	0.0818321	0.328104	2	85429665	0.0180904	6.1e-06	5959
CAG-81 sp000435795	rs6837328	C	A	-0.0786674	0.386037	4	98467776	0.0175097	7e-06	5959
CAG-81 sp000435795	rs75676647	A	G	0.347618	0.0121951	7	101707329	0.0775827	7.4e-06	5959
CAG-81 sp000435795	rs78646700	T	C	0.132516	0.0927214	8	76945859	0.029174	5.6e-06	5959
CAG-81 sp000435795	rs80191827	C	T	0.361416	0.011128	4	101784772	0.081214	8.6e-06	5959
CAG-81 sp000435795	rs922903	T	C	-0.0765264	0.437595	2	48115234	0.0168783	5.8e-06	5959
CAG-81 sp000435795	rs9590885	G	A	0.35998	0.0111168	13	30995245	0.0804174	7.6e-06	5959
Paenibacillus J	rs10032258	T	A	0.0278558	0.26483	4	132868280	0.00605386	4.2e-06	5959
Paenibacillus J	rs11649290	T	A	0.028908	0.247335	16	31146563	0.0061933	3e-06	5959
Paenibacillus J	rs12381150	A	C	-0.0298938	0.22719	19	8902599	0.00654795	5e-06	5959
Paenibacillus J	rs12409168	T	C	-0.0476347	0.0693086	1	165686322	0.010431	5e-06	5959
Paenibacillus J	rs13123219	A	G	-0.0263698	0.289041	4	62845475	0.0058061	5.6e-06	5959
Paenibacillus J	rs13296228	A	G	-0.0365685	0.123851	9	22316602	0.00821871	8.6e-06	5959
Paenibacillus J	rs149348393	G	A	0.0712815	0.0275114	1	242381236	0.0161265	9.9e-06	5959
Paenibacillus J	rs1504579	A	T	0.029094	0.213781	17	33411705	0.00639712	5.4e-06	5959
Paenibacillus J	rs2003468	T	G	0.0266719	0.272163	17	43673674	0.00587699	5.7e-06	5959
Paenibacillus J	rs58686486	C	T	-0.0477945	0.0986046	2	112713672	0.0087468	4.6e-08	5959
Paenibacillus J	rs61901730	C	T	-0.0541863	0.0563321	11	88377080	0.0114956	2.4e-06	5959
Paenibacillus J	rs6904492	C	T	0.031175	0.204775	6	139881086	0.00657709	2.1e-06	5959
Paenibacillus J	rs72833081	C	A	-0.124523	0.00966593	17	57542576	0.0268286	3.5e-06	5959
Paenibacillus J	rs76953952	A	G	0.0783546	0.0245131	7	47764542	0.016933	3.7e-06	5959
Paenibacillus J	rs77121201	G	A	0.0441199	0.0826692	9	106553135	0.00950493	3.5e-06	5959
Paenibacillus J	rs851873	C	T	-0.0244777	0.389869	6	66368226	0.00536885	5.1e-06	5959
Paenibacillus J	rs9357436	A	G	0.0299209	0.22107	6	44214983	0.00631411	2.2e-06	5959
Eubacterium callanderi	rs10033614	G	A	-0.0365982	0.242126	4	168542126	0.00799857	4.7e-06	5959
Eubacterium callanderi	rs10828852	A	T	-0.0430036	0.17609	10	25705724	0.00902267	1.9e-06	5959
Eubacterium callanderi	rs10884944	T	A	0.119487	0.0172877	10	110264804	0.0264022	6e-06	5959
Eubacterium callanderi	rs116868735	T	C	0.0939804	0.0267601	10	615431	0.0212226	9.5e-06	5959
Eubacterium callanderi	rs117026605	G	C	0.154493	0.0116318	8	142440735	0.0321648	1.6e-06	5959
Eubacterium callanderi	rs11712107	C	T	0.0301738	0.441972	3	40288104	0.00680615	9.3e-06	5959
Eubacterium callanderi	rs12567264	T	A	-0.0326826	0.32041	1	18843474	0.00738923	9.7e-06	5959
Eubacterium callanderi	rs12823603	A	G	0.0342846	0.296912	12	12082284	0.00746813	4.4e-06	5959
Eubacterium callanderi	rs144924770	T	A	0.102832	0.025754	1	18591179	0.021762	2.3e-06	5959
Eubacterium callanderi	rs2974396	A	G	0.0382647	0.294325	3	13734897	0.00746367	2.9e-07	5959
Eubacterium callanderi	rs3897955	T	G	0.0421816	0.16201	8	131083346	0.00925395	5.2e-06	5959
Eubacterium callanderi	rs55792479	G	A	-0.0628391	0.0781224	7	106172346	0.0126703	7.1e-07	5959
Eubacterium callanderi	rs72809280	A	G	0.045589	0.150605	16	86118010	0.00954076	1.8e-06	5959
Eubacterium callanderi	rs757198	T	C	0.0345757	0.365666	16	24356419	0.00728322	2.1e-06	5959
Eubacterium callanderi	rs75888720	C	T	0.117338	0.0176819	10	13937643	0.0263078	8.2e-06	5959
Eubacterium callanderi	rs78172273	C	T	0.0497435	0.112903	13	37423068	0.0108389	4.4e-06	5959
Eubacterium callanderi	rs9545779	T	C	-0.0797867	0.0418209	13	81551225	0.0170729	3e-06	5959
SAR324	rs10033651	T	C	-0.0168558	0.460723	4	31339504	0.00340943	7.7e-07	5959
SAR324	rs111966092	A	C	0.0307021	0.0668854	11	87500193	0.00680956	6.5e-06	5959
SAR324	rs140853555	A	G	0.03049	0.0717289	4	160190092	0.00655004	3.2e-06	5959
SAR324	rs148522240	T	G	-0.0477726	0.0282224	13	52984749	0.0101506	2.5e-06	5959
SAR324	rs173866	A	G	-0.054152	0.0311498	5	179368259	0.00980841	3.4e-08	5959
SAR324	rs181480087	G	A	-0.0526647	0.0208719	2	63081245	0.0118529	8.9e-06	5959
SAR324	rs2377620	A	G	-0.0494305	0.0290393	10	48669903	0.0100493	8.7e-07	5959
SAR324	rs2385502	T	C	-0.0169462	0.413095	8	123711700	0.00346165	9.8e-07	5959
SAR324	rs329386	C	G	-0.0355558	0.0690324	3	138115256	0.00675656	1.4e-07	5959
SAR324	rs4698504	T	C	0.0164671	0.383786	4	16665556	0.00350793	2.7e-06	5959
SAR324	rs533359	G	A	0.0164273	0.478992	12	119557098	0.00338891	1.3e-06	5959
SAR324	rs55666532	A	G	-0.0403548	0.0372618	6	161130844	0.00908306	8.9e-06	5959
SAR324	rs72735901	G	A	-0.0348239	0.0525561	9	71553217	0.00761485	4.8e-06	5959
SAR324	rs77081854	C	T	0.0377079	0.0421859	1	51381950	0.00847515	8.6e-06	5959
SAR324	rs79446601	A	G	0.0581205	0.0186367	14	100389641	0.0127006	4.7e-06	5959
SAR324	rs8006853	T	C	0.0162447	0.426184	14	71229949	0.00355821	5e-06	5959
Comamonas	rs10039415	T	C	0.0305303	0.257126	5	34755766	0.00673716	5.9e-06	5959
Comamonas	rs111528498	C	T	0.110095	0.0140501	20	46758421	0.0248927	9.7e-06	5959
Comamonas	rs11188677	C	T	0.0315181	0.257815	10	96240661	0.00680466	3.6e-06	5959
Comamonas	rs11230115	C	A	0.0609283	0.0549293	11	59978903	0.0128408	2.1e-06	5959
Comamonas	rs115533118	A	C	0.119069	0.0126241	1	97064630	0.0262357	5.7e-06	5959
Comamonas	rs116013417	A	G	0.11713	0.0152254	3	86222758	0.023963	1e-06	5959
Comamonas	rs11725365	A	T	0.148564	0.0119252	4	189911355	0.0273832	5.8e-08	5959
Comamonas	rs117838191	A	C	0.111893	0.0153044	14	91502043	0.0238958	2.8e-06	5959
Comamonas	rs11977787	A	G	0.0783056	0.0288736	7	21299816	0.0174364	7.1e-06	5959
Comamonas	rs12065308	C	G	0.0658109	0.0411488	1	35254302	0.0147151	7.7e-06	5959
Comamonas	rs12454633	A	G	0.117713	0.0129499	18	42914928	0.0260695	6.3e-06	5959
Comamonas	rs12748816	A	G	0.105707	0.017008	1	67672930	0.0223156	2.2e-06	5959
Comamonas	rs13035704	A	T	0.0475857	0.0898385	2	217444608	0.0102231	3.2e-06	5959
Comamonas	rs13385795	T	C	0.0857233	0.0303056	2	30181814	0.0171702	6e-07	5959
Comamonas	rs141415354	G	C	0.138822	0.0102401	20	47129115	0.0285296	1.1e-06	5959
Comamonas	rs141865369	C	G	0.0837382	0.0262485	5	143085443	0.0184578	5.7e-06	5959
Comamonas	rs145068924	T	C	0.0758761	0.0318396	8	93494036	0.0165811	4.7e-06	5959
Comamonas	rs150229760	T	C	0.115047	0.0128661	20	55819460	0.0258965	8.9e-06	5959
Comamonas	rs17090089	C	G	0.0659241	0.0548502	18	56119241	0.0128574	2.9e-07	5959
Comamonas	rs17174845	T	C	0.0726604	0.0407645	8	104519164	0.0147089	7.8e-07	5959
Comamonas	rs394724	G	A	0.148369	0.0135135	22	21474845	0.0253406	4.8e-09	5959
Comamonas	rs61566366	C	T	0.0488264	0.0898867	13	89725915	0.0101802	1.6e-06	5959
Comamonas	rs61966085	A	G	0.0887121	0.0295772	13	103120849	0.0174145	3.5e-07	5959
Comamonas	rs72883125	C	G	0.0689796	0.0408422	2	138960287	0.0148738	3.5e-06	5959
Comamonas	rs72919779	C	T	0.109264	0.0168919	11	34661215	0.0226091	1.3e-06	5959
Comamonas	rs77486447	C	T	0.0861528	0.0229033	11	36866506	0.0194861	9.8e-06	5959
Comamonas	rs78381957	A	G	0.11196	0.0155484	16	48089070	0.0237096	2.3e-06	5959
Comamonas	rs79978254	A	G	0.0866715	0.0237211	12	98851353	0.0190806	5.6e-06	5959
Comamonas	rs80210217	T	C	0.0632611	0.0495951	10	10092992	0.0134616	2.6e-06	5959
Comamonas	rs846901	C	T	-0.0293046	0.266907	19	44612177	0.00660693	9.2e-06	5959
Paceibacteria	rs10039897	G	T	0.0135438	0.179933	5	24068245	0.0030286	7.8e-06	5959
Paceibacteria	rs10785793	A	G	-0.0128024	0.210216	1	106615879	0.00283591	6.3e-06	5959
Paceibacteria	rs112048970	T	C	0.017471	0.101041	14	45295683	0.00386214	6.1e-06	5959
Paceibacteria	rs117372440	G	A	0.0355646	0.0248987	6	116330441	0.00749673	2.1e-06	5959
Paceibacteria	rs118034476	T	G	-0.0499205	0.011085	14	59121110	0.0109041	4.7e-06	5959
Paceibacteria	rs13125054	C	G	0.0537335	0.0101886	4	15128983	0.0115491	3.3e-06	5959
Paceibacteria	rs1489403	A	T	0.0114907	0.273958	1	78988863	0.00260071	9.9e-06	5959
Paceibacteria	rs17147761	A	C	-0.0309785	0.0295352	11	84894709	0.00679426	5.1e-06	5959
Paceibacteria	rs2277424	T	C	-0.0245989	0.0747528	13	110870073	0.0044397	3e-08	5959
Paceibacteria	rs255099	G	A	-0.0104741	0.439703	7	30688387	0.00235701	8.8e-06	5959
Paceibacteria	rs2611094	G	C	-0.0213887	0.0727179	11	34238796	0.00448333	1.8e-06	5959
Paceibacteria	rs372267692	T	C	-0.0235708	0.050732	15	79750121	0.00523794	6.8e-06	5959
Paceibacteria	rs62208326	C	T	0.0256645	0.0423772	20	37476993	0.00568511	6.4e-06	5959
Paceibacteria	rs74647059	A	G	0.0556233	0.011213	17	78270736	0.0109877	4.1e-07	5959
Paceibacteria	rs7502253	C	G	0.0114678	0.359761	17	38465080	0.00253795	6.2e-06	5959
Paceibacteria	rs78864588	C	T	-0.0208352	0.0831358	9	97146867	0.00421368	7.6e-07	5959
Eubacterium I ramulus A	rs10043595	T	A	-0.0445304	0.337145	5	166914840	0.00932799	1.8e-06	5959
Eubacterium I ramulus A	rs10920128	T	C	-0.0467691	0.28834	1	201140249	0.00975687	1.6e-06	5959
Eubacterium I ramulus A	rs11201586	G	A	-0.0419403	0.354713	10	85369020	0.00912891	4.3e-06	5959
Eubacterium I ramulus A	rs112220337	T	C	0.214251	0.00961214	12	20142884	0.0450004	1.9e-06	5959
Eubacterium I ramulus A	rs11686527	C	T	0.0415673	0.458577	2	186943603	0.00891272	3.1e-06	5959
Eubacterium I ramulus A	rs118021632	C	T	0.192544	0.0133591	8	41376031	0.0383312	5.1e-07	5959
Eubacterium I ramulus A	rs138028071	A	T	0.129056	0.0228163	12	133237712	0.0289451	8.2e-06	5959
Eubacterium I ramulus A	rs143954218	C	T	0.118472	0.0277541	3	132017683	0.0266528	8.8e-06	5959
Eubacterium I ramulus A	rs2194316	T	C	0.0523483	0.315334	16	72295611	0.00937115	2.3e-08	5959
Eubacterium I ramulus A	rs2215604	A	T	0.0982579	0.0476391	2	229100929	0.020469	1.6e-06	5959
Eubacterium I ramulus A	rs3931033	T	C	-0.0390559	0.399782	16	77775892	0.00883195	9.8e-06	5959
Eubacterium I ramulus A	rs4886060	A	G	-0.0541028	0.183086	13	52944363	0.0113711	2e-06	5959
Eubacterium I ramulus A	rs4916589	C	T	-0.0413159	0.386783	3	196947878	0.00889879	3.4e-06	5959
Eubacterium I ramulus A	rs514793	A	G	-0.0523604	0.189978	1	101138998	0.0110651	2.2e-06	5959
Eubacterium I ramulus A	rs55812705	C	T	0.0484498	0.19963	6	111417590	0.0108961	8.7e-06	5959
Eubacterium I ramulus A	rs6128139	G	A	0.0494492	0.219813	20	57722465	0.0106825	3.7e-06	5959
Eubacterium I ramulus A	rs75301705	T	C	0.136931	0.0219549	15	76973567	0.0295841	3.7e-06	5959
Eubacterium I ramulus A	rs76092023	C	A	0.178489	0.0135112	4	36392737	0.0370511	1.5e-06	5959
Eubacterium I ramulus A	rs7698509	C	G	-0.0452362	0.255339	4	54755983	0.0101921	9.1e-06	5959
Eubacterium I ramulus A	rs7862629	C	T	0.0515518	0.212152	9	137740070	0.0106906	1.4e-06	5959
Eubacterium I ramulus A	rs7940358	A	G	0.0627552	0.147879	11	26979501	0.0122676	3.1e-07	5959
Eubacterium I ramulus A	rs804271	C	A	-0.0395709	0.462538	8	11769705	0.00875196	6.1e-06	5959
DTU024 sp002411105	rs10044281	G	A	-0.0386016	0.120238	5	175563349	0.00863	7.7e-06	5959
DTU024 sp002411105	rs10403984	C	T	0.0330868	0.220715	19	28995032	0.00675404	9.6e-07	5959
DTU024 sp002411105	rs10879832	G	A	-0.0299422	0.297777	12	74752378	0.0061423	1.1e-06	5959
DTU024 sp002411105	rs11074810	A	T	0.0276892	0.296551	16	26944253	0.00622083	8.5e-06	5959
DTU024 sp002411105	rs112663685	A	G	-0.117873	0.0114952	10	96070484	0.0264941	8.6e-06	5959
DTU024 sp002411105	rs12419984	T	C	0.0269302	0.410943	11	24055856	0.00570751	2.4e-06	5959
DTU024 sp002411105	rs12425070	A	G	0.0499106	0.0702358	12	94704236	0.0111617	7.8e-06	5959
DTU024 sp002411105	rs214831	A	G	0.0272376	0.319013	20	2340717	0.00604313	6.6e-06	5959
DTU024 sp002411105	rs57748809	G	C	0.0668565	0.0391728	10	18226859	0.0145576	4.4e-06	5959
DTU024 sp002411105	rs61823204	A	G	-0.07314	0.0394404	1	192996390	0.0144463	4.1e-07	5959
DTU024 sp002411105	rs6705535	A	G	-0.0267326	0.388217	2	59332900	0.00582634	4.5e-06	5959
DTU024 sp002411105	rs6801093	A	C	-0.106881	0.014179	3	64219741	0.0240123	8.5e-06	5959
DTU024 sp002411105	rs72795723	G	A	-0.0636163	0.0475298	5	129941056	0.0132868	1.7e-06	5959
DTU024 sp002411105	rs73157388	C	T	0.0473347	0.110378	7	79720414	0.00902401	1.6e-07	5959
DTU024 sp002411105	rs80336408	T	C	0.0473096	0.103952	1	91785612	0.00923858	3e-07	5959
DTU024 sp002411105	rs926856	G	A	0.0252189	0.416315	6	81803685	0.00567387	8.8e-06	5959
DTU024 sp002411105	rs9552628	G	C	0.0784247	0.0420734	13	22268422	0.0141182	2.8e-08	5959
DTU024 sp002411105	rs9594422	T	C	-0.0353496	0.175021	13	40519827	0.00741034	1.8e-06	5959
CAG-873 sp001701165	rs1004433	T	C	0.12774	0.166004	5	66357076	0.0266833	1.7e-06	5959
CAG-873 sp001701165	rs10826969	T	G	0.103059	0.448409	10	31590664	0.0197049	1.7e-07	5959
CAG-873 sp001701165	rs114245830	G	A	0.368384	0.0136883	4	124586054	0.0829568	9e-06	5959
CAG-873 sp001701165	rs116122775	G	A	0.220528	0.0397306	9	96897987	0.0493637	7.9e-06	5959
CAG-873 sp001701165	rs117138131	G	C	0.22404	0.043102	9	103300571	0.0482815	3.5e-06	5959
CAG-873 sp001701165	rs117992609	A	G	0.383753	0.0154879	20	59816072	0.0798498	1.5e-06	5959
CAG-873 sp001701165	rs118132078	A	G	0.339513	0.0182506	7	21338536	0.0730165	3.3e-06	5959
CAG-873 sp001701165	rs146691646	T	G	0.28247	0.0282796	3	156937931	0.0589221	1.6e-06	5959
CAG-873 sp001701165	rs148223916	C	T	0.313794	0.0234599	5	78004785	0.0645805	1.2e-06	5959
CAG-873 sp001701165	rs150358055	G	A	0.238782	0.0371245	10	87825670	0.0524285	5.3e-06	5959
CAG-873 sp001701165	rs17070848	T	C	0.10197	0.237637	18	63238267	0.0227225	7.2e-06	5959
CAG-873 sp001701165	rs17406900	G	A	-0.0894157	0.414295	2	202919479	0.0200975	8.6e-06	5959
CAG-873 sp001701165	rs183272816	C	T	0.333553	0.0192012	9	82269888	0.0716328	3.2e-06	5959
CAG-873 sp001701165	rs2021885	C	T	-0.0877867	0.462104	7	107986869	0.0198191	9.4e-06	5959
CAG-873 sp001701165	rs2325542	T	C	-0.103108	0.468973	13	73630862	0.0197103	1.7e-07	5959
CAG-873 sp001701165	rs2842924	C	T	0.115692	0.184935	1	2969558	0.0254586	5.5e-06	5959
CAG-873 sp001701165	rs2906220	G	T	-0.0991829	0.255267	7	81439121	0.022413	9.6e-06	5959
CAG-873 sp001701165	rs2997447	A	G	-0.121256	0.156081	1	26060932	0.0272479	8.6e-06	5959
CAG-873 sp001701165	rs305501	C	A	-0.0887177	0.486345	3	11949394	0.0197118	6.8e-06	5959
CAG-873 sp001701165	rs35900117	T	C	0.164669	0.0885171	20	8858152	0.0346981	2.1e-06	5959
CAG-873 sp001701165	rs55980901	C	A	0.330133	0.0212496	11	12887527	0.0680869	1.2e-06	5959
CAG-873 sp001701165	rs62432535	A	C	0.31883	0.0210304	6	138646488	0.0691484	4e-06	5959
CAG-873 sp001701165	rs72693071	C	A	0.190807	0.0625	1	105600976	0.0406104	2.6e-06	5959
CAG-873 sp001701165	rs72931105	T	C	0.188992	0.0556399	1	17797860	0.042762	9.9e-06	5959
CAG-873 sp001701165	rs79079261	G	A	0.39045	0.0123613	2	151825623	0.0881443	9.4e-06	5959
CAG-873 sp001701165	rs79389401	A	G	0.311872	0.0244501	21	39904645	0.0632779	8.3e-07	5959
CAG-873 sp001701165	rs7944000	A	G	0.116165	0.309041	11	100635218	0.0212846	4.8e-08	5959
CAG-873 sp001701165	rs79692456	T	G	0.256584	0.0317661	7	40340930	0.0558834	4.4e-06	5959
CAG-873 sp001701165	rs9799721	G	A	0.134674	0.127012	4	8587709	0.0298299	6.3e-06	5959
CAG-826	rs10045289	C	T	0.0419436	0.21284	5	84924433	0.00940348	8.2e-06	5959
CAG-826	rs112874251	T	C	0.157811	0.0122054	9	101195832	0.0352737	7.7e-06	5959
CAG-826	rs117328870	A	G	0.132329	0.0191718	7	19836522	0.0283623	3.1e-06	5959
CAG-826	rs117836133	G	T	-0.088798	0.0431296	18	49694331	0.0191451	3.5e-06	5959
CAG-826	rs12724252	C	T	-0.036738	0.401141	1	230778483	0.00781848	2.6e-06	5959
CAG-826	rs13335193	G	A	0.143257	0.0160504	16	80390281	0.0307038	3.1e-06	5959
CAG-826	rs1353035	C	T	0.0414727	0.221849	8	18283124	0.00917672	6.2e-06	5959
CAG-826	rs137926071	G	A	0.0827449	0.0465854	14	70294483	0.0184649	7.4e-06	5959
CAG-826	rs139111864	T	A	0.170157	0.0101403	11	44946745	0.0383365	9.1e-06	5959
CAG-826	rs139905798	G	C	0.153119	0.0126412	1	175942120	0.0346085	9.7e-06	5959
CAG-826	rs140864352	C	T	0.106046	0.0280221	18	14396062	0.0236841	7.6e-06	5959
CAG-826	rs141163986	G	A	0.0813173	0.0505817	7	82722128	0.017586	3.8e-06	5959
CAG-826	rs144704390	G	T	0.131279	0.0169021	10	130934856	0.0294765	8.4e-06	5959
CAG-826	rs197632	T	G	-0.0399769	0.279708	1	57234513	0.00864324	3.7e-06	5959
CAG-826	rs2314677	G	T	0.0617518	0.0936399	16	9529904	0.0132741	3.3e-06	5959
CAG-826	rs2317332	A	G	0.145813	0.014894	3	101042929	0.0317797	4.5e-06	5959
CAG-826	rs28647370	A	G	0.0830441	0.0470335	21	28050415	0.0185805	7.8e-06	5959
CAG-826	rs72722099	G	C	0.0363125	0.359212	14	56408147	0.00800913	5.8e-06	5959
CAG-826	rs73812261	T	C	0.0678542	0.0851584	4	44377835	0.0136983	7.3e-07	5959
CAG-826	rs7756660	T	C	0.0774284	0.0598341	6	5145502	0.0163486	2.2e-06	5959
CAG-826	rs78903634	A	T	0.115526	0.0234587	4	57753572	0.0254161	5.5e-06	5959
CAG-826	rs79390446	C	G	0.117079	0.0222989	7	156273796	0.026172	7.7e-06	5959
CAG-826	rs79987297	T	G	0.0807757	0.0454316	9	18746486	0.0182735	9.9e-06	5959
Ruminococcus D	rs10258456	T	A	0.108116	0.158246	7	51012292	0.0237295	5.2e-06	5959
Ruminococcus D	rs11151372	A	G	-0.0766107	0.48339	18	55838799	0.0171198	7.6e-06	5959
Ruminococcus D	rs11191750	T	C	-0.0978056	0.22169	10	103628528	0.0204919	1.8e-06	5959
Ruminococcus D	rs1123449	A	G	-0.128557	0.106012	18	1458679	0.0278155	3.8e-06	5959
Ruminococcus D	rs116642299	T	A	0.282594	0.0209424	3	141127836	0.0598181	2.3e-06	5959
Ruminococcus D	rs13393739	A	G	0.112139	0.131437	2	33718413	0.0250164	7.4e-06	5959
Ruminococcus D	rs17502163	A	G	0.151841	0.102571	5	120690637	0.0280653	6.3e-08	5959
Ruminococcus D	rs28718430	T	C	0.125553	0.145581	6	31500282	0.0241493	2e-07	5959
Ruminococcus D	rs359364	T	C	-0.0984533	0.329252	13	64671208	0.0178873	3.7e-08	5959
Ruminococcus D	rs4090736	A	G	-0.0851406	0.349848	11	96185237	0.0177004	1.5e-06	5959
Ruminococcus D	rs4274063	G	A	0.0799601	0.369609	1	113553838	0.0176726	6.1e-06	5959
Ruminococcus D	rs60846557	T	C	-0.120128	0.147034	2	8386650	0.023952	5.3e-07	5959
Ruminococcus D	rs61873113	A	G	0.189166	0.0474894	11	2294745	0.0403879	2.8e-06	5959
Ruminococcus D	rs6490300	T	G	-0.0785838	0.460624	12	120667752	0.017217	5e-06	5959
Ruminococcus D	rs6543469	A	G	-0.104023	0.170908	2	107060313	0.0230591	6.4e-06	5959
Ruminococcus D	rs6737527	G	A	-0.104791	0.161708	2	64300840	0.0229358	4.9e-06	5959
Ruminococcus D	rs72822273	A	C	0.121116	0.114647	2	48526640	0.0268473	6.4e-06	5959
Ruminococcus D	rs72966957	G	A	0.316144	0.0153716	18	73533747	0.0699639	6.2e-06	5959
Ruminococcus D	rs75772141	C	T	0.175238	0.0602682	4	102346640	0.0363863	1.5e-06	5959
Ruminococcus D	rs78962120	T	C	0.187954	0.0473622	18	57416573	0.0405109	3.5e-06	5959
Ruminococcus D bicirculans	rs10258456	T	A	0.109258	0.158246	7	51012292	0.0237084	4.1e-06	5959
Ruminococcus D bicirculans	rs11191750	T	C	-0.0924448	0.22169	10	103628528	0.0204729	6.3e-06	5959
Ruminococcus D bicirculans	rs1123449	A	G	-0.12806	0.106012	18	1458679	0.0277901	4.1e-06	5959
Ruminococcus D bicirculans	rs116642299	T	A	0.288445	0.0209424	3	141127836	0.0597601	1.4e-06	5959
Ruminococcus D bicirculans	rs146015972	A	G	0.213966	0.0353586	1	106651344	0.0464052	4e-06	5959
Ruminococcus D bicirculans	rs17502163	A	G	0.148047	0.102571	5	120690637	0.0280404	1.3e-07	5959
Ruminococcus D bicirculans	rs2855812	T	G	0.0991036	0.229884	6	31504943	0.0200908	8.1e-07	5959
Ruminococcus D bicirculans	rs2989960	G	A	0.0817509	0.367053	1	195773519	0.017553	3.2e-06	5959
Ruminococcus D bicirculans	rs315505	A	C	0.0776449	0.407382	17	31698135	0.0173746	7.9e-06	5959
Ruminococcus D bicirculans	rs359364	T	C	-0.0977203	0.329252	13	64671208	0.0178706	4.5e-08	5959
Ruminococcus D bicirculans	rs4090736	A	G	-0.087175	0.349848	11	96185237	0.0176844	8.2e-07	5959
Ruminococcus D bicirculans	rs60846557	T	C	-0.119049	0.147034	2	8386650	0.0239305	6.5e-07	5959
Ruminococcus D bicirculans	rs61873113	A	G	0.17966	0.0474894	11	2294745	0.0403513	8.5e-06	5959
Ruminococcus D bicirculans	rs6490300	T	G	-0.0780965	0.460624	12	120667752	0.0172012	5.6e-06	5959
Ruminococcus D bicirculans	rs6543469	A	G	-0.108363	0.170908	2	107060313	0.0230385	2.6e-06	5959
Ruminococcus D bicirculans	rs66519829	C	T	-0.197807	0.0377755	18	59420428	0.0447209	9.7e-06	5959
Ruminococcus D bicirculans	rs6707925	A	G	0.128324	0.0976818	2	33729977	0.0287002	7.8e-06	5959
Ruminococcus D bicirculans	rs6737527	G	A	-0.106919	0.161708	2	64300840	0.0229153	3.1e-06	5959
Ruminococcus D bicirculans	rs72822273	A	C	0.120116	0.114647	2	48526640	0.0268232	7.5e-06	5959
Ruminococcus D bicirculans	rs72966957	G	A	0.32296	0.0153716	18	73533747	0.0699001	3.8e-06	5959
Ruminococcus D bicirculans	rs75772141	C	T	0.169742	0.0602682	4	102346640	0.0363533	3e-06	5959
Ruminococcus D bicirculans	rs78962120	T	C	0.182218	0.0473622	18	57416573	0.040474	6.7e-06	5959
CAG-170 sp003516765	rs10049846	C	T	0.0860815	0.302716	4	110582657	0.0164902	1.8e-07	5959
CAG-170 sp003516765	rs12739461	T	C	0.0756103	0.405052	1	206473875	0.0153196	8e-07	5959
CAG-170 sp003516765	rs1419675	G	T	0.0893536	0.163031	6	30124930	0.0196796	5.6e-06	5959
CAG-170 sp003516765	rs17132771	C	A	-0.0648149	0.498487	7	48887469	0.0145556	8.5e-06	5959
CAG-170 sp003516765	rs1880069	A	G	-0.0672799	0.500257	10	55785709	0.0145936	4e-06	5959
CAG-170 sp003516765	rs189113914	A	T	-0.168511	0.0460471	8	12007703	0.0348363	1.3e-06	5959
CAG-170 sp003516765	rs195869	C	T	0.0854096	0.22336	16	26845781	0.0174479	9.8e-07	5959
CAG-170 sp003516765	rs2698746	A	G	0.0809199	0.198805	12	87668237	0.0181525	8.3e-06	5959
CAG-170 sp003516765	rs458534	A	G	-0.0659381	0.449823	5	71574373	0.0145395	5.8e-06	5959
CAG-170 sp003516765	rs55759660	T	C	0.0839766	0.185536	12	6357466	0.0189637	9.5e-06	5959
CAG-170 sp003516765	rs58275168	A	G	0.0654194	0.472054	1	233961392	0.0144453	5.9e-06	5959
CAG-170 sp003516765	rs59244950	C	G	-0.0827374	0.229232	20	59202597	0.0175907	2.6e-06	5959
CAG-170 sp003516765	rs5993734	C	T	0.152825	0.0581179	22	19618273	0.0313048	1.1e-06	5959
CAG-170 sp003516765	rs6084086	A	G	-0.119288	0.0974148	20	2695163	0.024631	1.3e-06	5959
CAG-170 sp003516765	rs61152765	C	T	-0.155623	0.0471539	6	150017527	0.0343961	6.1e-06	5959
CAG-170 sp003516765	rs62098130	T	G	-0.0973142	0.16254	18	74231517	0.0197428	8.3e-07	5959
CAG-170 sp003516765	rs72780529	G	A	-0.128374	0.0828695	2	4216607	0.0270844	2.1e-06	5959
CAG-170 sp003516765	rs75821360	T	A	-0.223747	0.0236935	4	56689126	0.0477495	2.8e-06	5959
CAG-170 sp003516765	rs7587359	T	A	0.0795354	0.258981	2	97564165	0.0163543	1.2e-06	5959
CAG-170 sp003516765	rs76506738	A	G	-0.0844011	0.190343	4	6002590	0.0186384	5.9e-06	5959
CAG-170 sp003516765	rs77414905	C	T	0.108341	0.107493	8	46083348	0.023659	4.7e-06	5959
Dorea phocaeense	rs10052714	A	G	-0.0375234	0.381645	5	58525728	0.00844026	8.8e-06	5959
Dorea phocaeense	rs10786280	G	A	0.0537461	0.140279	10	96337350	0.0115676	3.4e-06	5959
Dorea phocaeense	rs117879185	G	A	0.131845	0.0254665	10	17724591	0.0258282	3.3e-07	5959
Dorea phocaeense	rs12587944	T	C	-0.0931011	0.044292	14	96196920	0.0199314	3e-06	5959
Dorea phocaeense	rs12671416	C	T	0.0688238	0.0818777	7	158642697	0.0148294	3.5e-06	5959
Dorea phocaeense	rs13047406	G	A	0.0386096	0.419212	21	36132840	0.00842767	4.6e-06	5959
Dorea phocaeense	rs2853302	T	G	-0.0758791	0.081751	8	97420437	0.0148178	3e-07	5959
Dorea phocaeense	rs3856688	G	T	0.039686	0.417971	3	139677620	0.00830021	1.7e-06	5959
Dorea phocaeense	rs4980826	A	C	0.0467777	0.370252	12	469183	0.00850475	3.8e-08	5959
Dorea phocaeense	rs56183247	G	C	0.107398	0.0302241	8	10907002	0.0240597	8.1e-06	5959
Dorea phocaeense	rs56965704	T	A	0.0507291	0.166188	11	8192573	0.0109153	3.4e-06	5959
Dorea phocaeense	rs62172421	C	T	0.0466006	0.189416	2	187516640	0.0104657	8.5e-06	5959
Dorea phocaeense	rs728276	A	G	0.0678232	0.0780327	2	59005448	0.0153325	9.7e-06	5959
Dorea phocaeense	rs7374944	C	T	-0.0485576	0.179295	3	54498567	0.0106547	5.2e-06	5959
Dorea phocaeense	rs76123812	T	A	0.129353	0.0213589	18	54168974	0.0282359	4.6e-06	5959
Dorea phocaeense	rs77524389	G	A	-0.133525	0.0209177	13	24820771	0.0285715	3e-06	5959
Dorea phocaeense	rs78142268	A	G	0.0854343	0.0476594	4	106118681	0.0192252	8.8e-06	5959
Dorea phocaeense	rs79446614	T	C	0.0398105	0.29988	11	126063295	0.00897001	9.1e-06	5959
Bifidobacterium adolescentis	rs10055404	G	A	-0.101644	0.375234	5	77628709	0.0227161	7.7e-06	5959
Bifidobacterium adolescentis	rs113861295	T	C	0.222257	0.0524786	12	66278242	0.0497553	7.9e-06	5959
Bifidobacterium adolescentis	rs114319347	G	C	-0.469817	0.0120472	3	124998296	0.0994123	2.3e-06	5959
Bifidobacterium adolescentis	rs11672816	C	T	-0.141269	0.141508	19	20725858	0.0315614	7.6e-06	5959
Bifidobacterium adolescentis	rs12611001	C	T	-0.263923	0.0430034	19	6552232	0.0546761	1.4e-06	5959
Bifidobacterium adolescentis	rs139688845	A	G	0.216822	0.057439	15	48021946	0.0477455	5.6e-06	5959
Bifidobacterium adolescentis	rs140200601	T	C	0.113001	0.290745	14	81462744	0.0242159	3.1e-06	5959
Bifidobacterium adolescentis	rs1511397	G	A	-0.0992589	0.395259	4	59390259	0.0222703	8.3e-06	5959
Bifidobacterium adolescentis	rs170149	A	G	-0.273959	0.0339412	17	6692611	0.0607642	6.5e-06	5959
Bifidobacterium adolescentis	rs17092955	T	G	-0.165315	0.115094	14	95615161	0.0339814	1.1e-06	5959
Bifidobacterium adolescentis	rs17849163	C	T	0.120378	0.249659	10	95422098	0.0251932	1.8e-06	5959
Bifidobacterium adolescentis	rs17881456	A	C	-0.207193	0.0606478	7	142885585	0.0455853	5.5e-06	5959
Bifidobacterium adolescentis	rs182549	C	T	0.206968	0.412692	2	135859184	0.0224734	3.3e-20	5959
Bifidobacterium adolescentis	rs2836338	C	A	-0.0999606	0.48003	21	38359991	0.0220739	5.9e-06	5959
Bifidobacterium adolescentis	rs335752	C	T	0.130423	0.200794	19	30149262	0.0279642	3.1e-06	5959
Bifidobacterium adolescentis	rs55892303	G	C	0.125537	0.247265	10	1294817	0.0262787	1.8e-06	5959
Bifidobacterium adolescentis	rs56098739	G	A	0.123291	0.299085	5	483449	0.0244984	4.8e-07	5959
Bifidobacterium adolescentis	rs6768653	A	G	-0.195529	0.0716337	3	197053949	0.0426163	4.5e-06	5959
Bifidobacterium adolescentis	rs716064	C	A	0.10581	0.379931	14	79217613	0.0234062	6.2e-06	5959
Bifidobacterium adolescentis	rs78686363	A	G	-0.227139	0.0512175	12	120720180	0.0493098	4.1e-06	5959
Bifidobacterium adolescentis	rs79931074	G	A	0.213489	0.0636397	7	152552721	0.0463538	4.1e-06	5959
Bifidobacterium adolescentis	rs9520255	C	T	-0.111115	0.311032	13	106969271	0.0234837	2.2e-06	5959
Prevotella sp002437565	rs10056119	A	G	0.114519	0.0644105	5	8228774	0.0257427	8.6e-06	5959
Prevotella sp002437565	rs10957388	C	T	-0.0614895	0.353419	8	67515542	0.01341	4.5e-06	5959
Prevotella sp002437565	rs11060296	A	T	-0.0728469	0.203373	12	129381573	0.0157695	3.8e-06	5959
Prevotella sp002437565	rs11185019	C	T	0.0897216	0.121329	1	106939215	0.019348	3.5e-06	5959
Prevotella sp002437565	rs11631516	A	G	0.0621619	0.31498	15	93827914	0.0136607	5.4e-06	5959
Prevotella sp002437565	rs13059582	G	A	0.114714	0.0709026	3	141334915	0.0247812	3.7e-06	5959
Prevotella sp002437565	rs138646156	T	G	0.221855	0.018111	1	198534209	0.0483416	4.4e-06	5959
Prevotella sp002437565	rs138694344	A	G	0.274599	0.0110362	10	8591519	0.0604119	5.5e-06	5959
Prevotella sp002437565	rs139539909	A	G	0.113914	0.0879272	1	11593688	0.0227017	5.2e-07	5959
Prevotella sp002437565	rs145722181	G	C	0.199829	0.020714	1	108950257	0.0442593	6.3e-06	5959
Prevotella sp002437565	rs235237	C	T	0.229982	0.016703	1	12219524	0.0495707	3.5e-06	5959
Prevotella sp002437565	rs2810569	T	C	-0.0873359	0.122183	1	41429826	0.0196294	8.6e-06	5959
Prevotella sp002437565	rs4456078	C	T	-0.0707261	0.212724	1	90129432	0.0156112	5.9e-06	5959
Prevotella sp002437565	rs4684230	C	T	0.0607191	0.435451	3	14526159	0.0129147	2.6e-06	5959
Prevotella sp002437565	rs4897340	C	T	0.0589983	0.393111	6	129779120	0.0130159	5.8e-06	5959
Prevotella sp002437565	rs55855381	A	G	0.193243	0.0227846	11	65089011	0.0425135	5.5e-06	5959
Prevotella sp002437565	rs61865317	T	C	-0.061585	0.306678	10	117396126	0.0139241	9.7e-06	5959
Prevotella sp002437565	rs73041121	A	G	0.179872	0.0301568	6	169783017	0.0376069	1.7e-06	5959
Prevotella sp002437565	rs73402717	A	G	0.258121	0.0174595	12	108496570	0.0491689	1.5e-07	5959
Prevotella sp002437565	rs7684412	G	A	0.0808301	0.156932	4	117086308	0.0176166	4.5e-06	5959
Prevotella sp002437565	rs80072979	A	G	-0.192221	0.0236736	15	52276610	0.0420056	4.7e-06	5959
Prevotella sp002437565	rs80178055	T	A	0.130804	0.0496978	15	79370928	0.0295389	9.5e-06	5959
Prevotella sp002437565	rs928607	A	G	-0.0739678	0.227083	1	64467641	0.015737	2.6e-06	5959
Prevotella sp002437565	rs9826296	A	G	-0.0848327	0.128891	3	39263327	0.0188517	6.8e-06	5959
UBA7748 sp900314535	rs10061075	G	T	0.0307474	0.380052	5	98382607	0.00689103	8.1e-06	5959
UBA7748 sp900314535	rs10149510	T	C	0.0500362	0.107179	14	23570350	0.0108254	3.8e-06	5959
UBA7748 sp900314535	rs111686952	G	A	0.0952355	0.0254494	10	83455040	0.0207677	4.5e-06	5959
UBA7748 sp900314535	rs11560513	A	G	0.0301783	0.38136	9	30999860	0.00681907	9.6e-06	5959
UBA7748 sp900314535	rs117207692	T	C	0.0898361	0.0306501	14	101520714	0.0192984	3.2e-06	5959
UBA7748 sp900314535	rs118047788	T	C	0.162948	0.0130208	18	57170127	0.0293396	2.8e-08	5959
UBA7748 sp900314535	rs13008766	C	T	0.0698202	0.0724299	2	2311849	0.0128793	5.9e-08	5959
UBA7748 sp900314535	rs141431082	C	T	0.14307	0.0111915	18	3935372	0.0318761	7.2e-06	5959
UBA7748 sp900314535	rs145488414	A	T	0.152922	0.0114136	9	22329780	0.0315513	1.3e-06	5959
UBA7748 sp900314535	rs1539843	C	T	0.132425	0.0134431	18	37540776	0.0287193	4e-06	5959
UBA7748 sp900314535	rs17382616	G	A	0.138158	0.015483	8	128086418	0.0268968	2.8e-07	5959
UBA7748 sp900314535	rs2816500	C	T	0.0298307	0.429807	8	5891845	0.00675032	9.9e-06	5959
UBA7748 sp900314535	rs3737057	T	G	0.0915588	0.0282605	10	131971178	0.0201468	5.5e-06	5959
UBA7748 sp900314535	rs62024906	A	G	0.070553	0.0533689	15	98433177	0.0148114	1.9e-06	5959
UBA7748 sp900314535	rs7134849	A	C	0.134473	0.0121992	12	131711129	0.0302267	8.6e-06	5959
UBA7748 sp900314535	rs7161822	G	A	-0.0331744	0.315839	15	50206855	0.00709917	3e-06	5959
UBA7748 sp900314535	rs74986217	C	A	0.111577	0.0233087	7	123825128	0.0221235	4.6e-07	5959
UBA7748 sp900314535	rs7533936	A	G	0.120494	0.0176204	1	111558783	0.0254536	2.2e-06	5959
UBA7748 sp900314535	rs75604840	T	C	0.0785791	0.0408163	20	56510428	0.0169478	3.5e-06	5959
UBA7748 sp900314535	rs76052951	C	T	-0.146891	0.0137769	5	18132728	0.0284129	2.3e-07	5959
UBA7748 sp900314535	rs77049234	A	G	0.0595985	0.0680739	4	24407164	0.0132538	6.9e-06	5959
UBA7748 sp900314535	rs788801	G	A	0.0310265	0.359341	1	202332163	0.00702005	9.9e-06	5959
UBA7748 sp900314535	rs8094455	T	C	0.0739175	0.0455539	18	78950487	0.0159014	3.3e-06	5959
UBA1066	rs10064498	G	A	0.0338318	0.116512	5	30533717	0.00665406	3.7e-07	5959
UBA1066	rs10918295	G	A	-0.0289105	0.137226	1	165855896	0.00623071	3.5e-06	5959
UBA1066	rs11232531	A	G	0.0509125	0.0371054	11	81216168	0.0111422	4.9e-06	5959
UBA1066	rs11787565	T	C	-0.033092	0.114432	9	128453335	0.00684968	1.4e-06	5959
UBA1066	rs117919936	C	A	0.0881624	0.0151234	14	94898085	0.0174183	4.2e-07	5959
UBA1066	rs13137105	G	A	0.0188298	0.466605	4	75491177	0.0042571	9.7e-06	5959
UBA1066	rs1370715	C	G	0.025275	0.178613	1	76031318	0.00553791	5e-06	5959
UBA1066	rs1408766	C	T	0.0302721	0.124827	6	101751039	0.00653341	3.6e-06	5959
UBA1066	rs149930778	T	C	0.0831763	0.0129564	11	131685787	0.0187292	9e-06	5959
UBA1066	rs17616823	T	G	0.0382247	0.0747623	12	58851302	0.00810971	2.4e-06	5959
UBA1066	rs1894002	A	T	0.0210822	0.398005	18	3798385	0.00448285	2.6e-06	5959
UBA1066	rs1926859	C	T	0.0613474	0.023456	13	22924434	0.0138541	9.5e-06	5959
UBA1066	rs34362163	T	C	0.0193897	0.386974	7	55350316	0.0043705	9.1e-06	5959
UBA1066	rs6463280	T	C	-0.0195223	0.489714	7	5126525	0.00432133	6.3e-06	5959
UBA1066	rs6702767	G	A	0.02104	0.413194	1	200875419	0.0043466	1.3e-06	5959
UBA1066	rs72679391	T	G	0.0956691	0.0144085	4	100956018	0.0177977	7.6e-08	5959
UBA1066	rs7483782	C	T	-0.0201835	0.338956	11	45291128	0.00441189	4.8e-06	5959
UBA1066	rs75967240	G	A	0.0342679	0.110859	6	106638844	0.00672495	3.5e-07	5959
UBA1066	rs7818625	C	T	0.0190505	0.455966	8	5017366	0.00426079	7.8e-06	5959
UBA1066	rs882989	G	C	0.0208797	0.28825	2	86414231	0.00469985	8.9e-06	5959
V9D3004	rs10065502	A	G	-0.0471842	0.407607	5	115989230	0.0102844	4.5e-06	5959
V9D3004	rs10427304	C	T	-0.0464145	0.362101	2	119407445	0.0103709	7.6e-06	5959
V9D3004	rs1046175	C	G	0.0975468	0.0618862	10	133391446	0.0208366	2.8e-06	5959
V9D3004	rs113713368	C	G	0.146754	0.0256887	12	75591885	0.0318928	4.2e-06	5959
V9D3004	rs11634823	A	C	0.0498146	0.309524	15	59580186	0.0108736	4.6e-06	5959
V9D3004	rs116928972	T	C	0.134557	0.0294068	7	48654575	0.0300465	7.5e-06	5959
V9D3004	rs147720341	A	G	0.170898	0.0188235	3	162153457	0.0364498	2.8e-06	5959
V9D3004	rs1692180	G	A	-0.0876224	0.0748488	1	212916523	0.0191647	4.8e-06	5959
V9D3004	rs2437868	C	T	-0.0767891	0.104858	15	45071226	0.0166613	4e-06	5959
V9D3004	rs4656462	A	G	-0.0498736	0.340121	1	165761681	0.0106844	3e-06	5959
V9D3004	rs4722283	G	C	0.0464125	0.39206	7	23866595	0.0104147	8.3e-06	5959
V9D3004	rs4733813	T	A	-0.0502812	0.306112	8	127988068	0.010975	4.6e-06	5959
V9D3004	rs5768625	G	T	0.0463303	0.442421	22	48441552	0.0102939	6.8e-06	5959
V9D3004	rs62261679	A	G	0.197416	0.0139566	3	122784321	0.0420815	2.7e-06	5959
V9D3004	rs71403935	T	C	0.20323	0.0193483	15	88318952	0.0369611	3.8e-08	5959
V9D3004	rs74562864	A	G	0.16309	0.0235384	9	88078967	0.0331263	8.5e-07	5959
V9D3004	rs7624717	G	A	-0.0619799	0.158229	3	106922027	0.0139904	9.4e-06	5959
V9D3004	rs78615162	C	A	0.22537	0.0125189	19	28926913	0.0453301	6.6e-07	5959
Gillisia	rs10066995	T	C	0.0535917	0.0730025	5	178065158	0.0119771	7.7e-06	5959
Gillisia	rs11165262	C	T	-0.0458165	0.183936	1	91688417	0.00807878	1.4e-08	5959
Gillisia	rs146993586	G	C	-0.0636568	0.0518613	13	63331507	0.0140512	5.9e-06	5959
Gillisia	rs35069141	A	G	0.0402045	0.157975	16	71963601	0.00850853	2.3e-06	5959
Gillisia	rs4290306	C	T	-0.0310333	0.300034	12	61255569	0.00680429	5.1e-06	5959
Gillisia	rs61936888	T	C	0.051956	0.112741	12	130954148	0.00996298	1.8e-07	5959
Gillisia	rs62243775	T	C	0.0406634	0.174916	3	72024687	0.00834059	1.1e-06	5959
Gillisia	rs62245758	G	A	0.0432293	0.185476	3	72016318	0.008108	9.7e-08	5959
Gillisia	rs6659931	C	T	-0.0416682	0.152619	1	208076014	0.00863962	1.4e-06	5959
Gillisia	rs6990150	A	T	-0.0295788	0.406765	8	96356394	0.00631834	2.8e-06	5959
Gillisia	rs73189989	T	G	0.0635144	0.0535774	13	43774364	0.01376	3.9e-06	5959
Gillisia	rs73499199	C	T	-0.037938	0.163919	8	8515368	0.00837841	6e-06	5959
Gillisia	rs9293291	G	A	-0.0349073	0.211991	5	72399010	0.00761867	4.6e-06	5959
Gillisia	rs9608247	A	G	-0.0463915	0.123176	22	24191335	0.0095814	1.3e-06	5959
Dialister sp000434475	rs10067202	C	A	0.290205	0.0114991	5	116703001	0.0636801	5.2e-06	5959
Dialister sp000434475	rs111351425	A	G	0.200956	0.0286173	6	146196974	0.0410562	9.8e-07	5959
Dialister sp000434475	rs112741519	C	T	0.309246	0.0116083	4	124149094	0.064164	1.4e-06	5959
Dialister sp000434475	rs113830212	C	T	0.254818	0.0153224	19	30331099	0.0553216	4.1e-06	5959
Dialister sp000434475	rs1190116	C	T	0.0643284	0.335746	2	225882348	0.0145153	9.3e-06	5959
Dialister sp000434475	rs146846392	C	T	0.293042	0.0104237	11	103057522	0.0658405	8.6e-06	5959
Dialister sp000434475	rs149303102	G	A	0.223592	0.0182752	19	57511540	0.0505057	9.6e-06	5959
Dialister sp000434475	rs17382496	C	G	0.175848	0.0308444	3	65938186	0.0395122	8.6e-06	5959
Dialister sp000434475	rs193178533	A	G	0.275753	0.0227769	18	46774619	0.0456731	1.6e-09	5959
Dialister sp000434475	rs2054927	A	G	0.0883717	0.175478	1	78880908	0.0179306	8.3e-07	5959
Dialister sp000434475	rs2540102	G	A	0.0661024	0.322981	2	59519971	0.0144487	4.8e-06	5959
Dialister sp000434475	rs2679766	T	C	0.102343	0.0952301	8	97351846	0.0230448	9e-06	5959
Dialister sp000434475	rs2746546	T	G	0.0660974	0.497729	1	29346408	0.0139841	2.3e-06	5959
Dialister sp000434475	rs2804006	G	C	0.112803	0.0805785	10	132788338	0.0253175	8.4e-06	5959
Dialister sp000434475	rs2888854	G	A	0.066294	0.324557	2	43208318	0.0147339	6.8e-06	5959
Dialister sp000434475	rs34618276	A	G	0.0628017	0.369913	3	55230229	0.0142133	9.9e-06	5959
Dialister sp000434475	rs35792547	C	T	0.078994	0.175275	5	180124737	0.017809	9.2e-06	5959
Dialister sp000434475	rs4698113	C	G	0.0795393	0.1896	4	15505545	0.0171938	3.7e-06	5959
Dialister sp000434475	rs492020	G	A	-0.075172	0.297259	7	41481206	0.0148313	4e-07	5959
Dialister sp000434475	rs62031979	G	A	0.299308	0.0112169	16	16049634	0.0643868	3.3e-06	5959
Dialister sp000434475	rs74338872	T	C	0.177651	0.0308196	19	19162730	0.0397738	7.9e-06	5959
Dialister sp000434475	rs7520002	A	G	-0.0642924	0.466803	1	106954195	0.0137354	2.9e-06	5959
Dialister sp000434475	rs75822426	T	C	0.175494	0.0327924	1	193849598	0.0388036	6.1e-06	5959
Dialister sp000434475	rs7723312	A	G	0.0867671	0.141765	5	154673689	0.0193514	7.3e-06	5959
Dialister sp000434475	rs78118558	C	T	0.115367	0.0851007	18	5287882	0.0251131	4.4e-06	5959
Dialister sp000434475	rs78124004	A	G	0.263387	0.01903	1	221303340	0.0504543	1.8e-07	5959
Aneurinibacillaceae	rs10069877	A	G	-0.0243842	0.227342	5	5286585	0.00535929	5.4e-06	5959
Aneurinibacillaceae	rs11683301	T	C	-0.0448239	0.0528318	2	25317116	0.0100365	8e-06	5959
Aneurinibacillaceae	rs116901476	A	G	0.0654158	0.0254266	20	50626640	0.0141611	3.8e-06	5959
Aneurinibacillaceae	rs12403333	C	G	-0.0419748	0.0816961	1	198204181	0.00814189	2.5e-07	5959
Aneurinibacillaceae	rs141785353	T	C	0.0533591	0.0386685	15	35000925	0.0116439	4.6e-06	5959
Aneurinibacillaceae	rs17407962	C	T	-0.0299235	0.127248	7	95798344	0.00665537	6.9e-06	5959
Aneurinibacillaceae	rs187278301	A	G	-0.0516342	0.0387271	1	210357689	0.0114975	7.1e-06	5959
Aneurinibacillaceae	rs2005255	G	A	-0.0614355	0.0455161	2	18835196	0.0107976	1.3e-08	5959
Aneurinibacillaceae	rs28715598	T	C	-0.0218903	0.417319	4	168768872	0.00457066	1.7e-06	5959
Aneurinibacillaceae	rs4324912	C	T	0.0211039	0.42762	8	73126419	0.00453462	3.3e-06	5959
Aneurinibacillaceae	rs4740421	C	T	0.0241986	0.269532	9	130438081	0.00513066	2.4e-06	5959
Aneurinibacillaceae	rs4820366	G	A	-0.0473658	0.0473773	22	39074218	0.0105705	7.4e-06	5959
Aneurinibacillaceae	rs55643638	A	G	0.0391436	0.0717764	13	70799752	0.00866763	6.3e-06	5959
Aneurinibacillaceae	rs62126240	T	C	0.0440051	0.05754	19	57607050	0.00966137	5.2e-06	5959
Aneurinibacillaceae	rs71431495	T	C	-0.0740714	0.0187785	13	95053030	0.0165437	7.6e-06	5959
Aneurinibacillaceae	rs78877230	T	C	0.0276926	0.170662	8	1118485	0.00593026	3e-06	5959
Aneurinibacillales	rs10069877	A	G	-0.0232158	0.227342	5	5286585	0.00500315	3.5e-06	5959
Aneurinibacillales	rs11683301	T	C	-0.04195	0.0528318	2	25317116	0.00936942	7.6e-06	5959
Aneurinibacillales	rs116901476	A	G	0.0607725	0.0254266	20	50626640	0.0132199	4.3e-06	5959
Aneurinibacillales	rs12403333	C	G	-0.0386789	0.0816961	1	198204181	0.00760078	3.6e-07	5959
Aneurinibacillales	rs139029665	T	C	-0.0911341	0.0107065	15	61274119	0.0203138	7.2e-06	5959
Aneurinibacillales	rs141785353	T	C	0.0490904	0.0386685	15	35000925	0.01087	6.3e-06	5959
Aneurinibacillales	rs145842565	G	A	0.0384688	0.0606265	2	206743005	0.00869193	9.6e-06	5959
Aneurinibacillales	rs182229451	T	C	0.0642229	0.0242112	2	236312868	0.0137133	2.8e-06	5959
Aneurinibacillales	rs2005255	G	A	-0.0587374	0.0455161	2	18835196	0.0100799	5.6e-09	5959
Aneurinibacillales	rs28715598	T	C	-0.0200986	0.417319	4	168768872	0.00426688	2.5e-06	5959
Aneurinibacillales	rs4324912	C	T	0.0189508	0.42762	8	73126419	0.0042332	7.6e-06	5959
Aneurinibacillales	rs4740421	C	T	0.0222575	0.269532	9	130438081	0.00478965	3.4e-06	5959
Aneurinibacillales	rs4820366	G	A	-0.0453718	0.0473773	22	39074218	0.00986804	4.3e-06	5959
Aneurinibacillales	rs495314	C	A	-0.0493505	0.0378533	11	95445126	0.0110209	7.5e-06	5959
Aneurinibacillales	rs55643638	A	G	0.0371345	0.0717764	13	70799752	0.00809155	4.4e-06	5959
Aneurinibacillales	rs62126240	T	C	0.0418273	0.05754	19	57607050	0.00901926	3.5e-06	5959
Aneurinibacillales	rs71431495	T	C	-0.0682503	0.0187785	13	95053030	0.0154441	9.9e-06	5959
Aneurinibacillales	rs73150855	T	C	-0.0461902	0.0425299	22	20035317	0.0104321	9.5e-06	5959
Aneurinibacillales	rs78877230	T	C	0.0265641	0.170662	8	1118485	0.00553607	1.6e-06	5959
CAG-433	rs10072521	A	G	0.0941611	0.14004	5	142248840	0.0212651	9.5e-06	5959
CAG-433	rs10228628	G	A	-0.158414	0.0439274	7	43518141	0.0357341	9.3e-06	5959
CAG-433	rs11056294	G	A	0.119494	0.0977437	12	7882561	0.0250979	1.9e-06	5959
CAG-433	rs115230611	C	T	0.313014	0.0115869	2	150013241	0.0688658	5.5e-06	5959
CAG-433	rs117608528	C	A	0.264247	0.0154535	16	27131844	0.0594704	8.9e-06	5959
CAG-433	rs117934004	T	C	0.178536	0.0363345	13	65761178	0.039693	6.9e-06	5959
CAG-433	rs12707194	A	G	-0.0699751	0.345878	7	134959703	0.0155928	7.2e-06	5959
CAG-433	rs140969351	A	T	0.281521	0.0172792	13	24881314	0.0566916	6.8e-07	5959
CAG-433	rs174062	C	T	-0.0935452	0.157771	7	90360102	0.0203034	4.1e-06	5959
CAG-433	rs181717897	A	G	0.248533	0.0230485	7	16886773	0.0491992	4.4e-07	5959
CAG-433	rs185174116	A	T	0.178715	0.0596416	1	7969741	0.0315649	1.5e-08	5959
CAG-433	rs2852295	G	A	0.06819	0.378929	18	45579800	0.0153469	8.9e-06	5959
CAG-433	rs28736452	C	T	0.077761	0.245611	2	134266377	0.0171899	6.1e-06	5959
CAG-433	rs35763096	A	G	-0.0696469	0.369168	15	33710325	0.0151648	4.4e-06	5959
CAG-433	rs674443	A	G	0.0898731	0.16474	11	29460351	0.0201026	7.8e-06	5959
CAG-433	rs6889254	G	A	0.0911631	0.156468	5	124861902	0.0205689	9.3e-06	5959
CAG-433	rs72749120	A	G	0.128636	0.0711529	1	200939863	0.0285336	6.5e-06	5959
CAG-433	rs76904272	A	G	0.152466	0.0611008	1	40377261	0.0309743	8.6e-07	5959
CAG-433	rs8037071	C	A	-0.0875726	0.251148	15	66803291	0.0172748	4e-07	5959
Anaeromassilibacillus sp001305115	rs10073754	G	A	0.0597209	0.119708	5	179879517	0.0127146	2.6e-06	5959
Anaeromassilibacillus sp001305115	rs114029987	T	C	0.167225	0.0118927	5	2235173	0.0374666	8.1e-06	5959
Anaeromassilibacillus sp001305115	rs115663226	A	G	0.138545	0.0177909	4	67996969	0.0313087	9.6e-06	5959
Anaeromassilibacillus sp001305115	rs116817680	A	C	0.130015	0.0193147	4	20865649	0.0291755	8.3e-06	5959
Anaeromassilibacillus sp001305115	rs116960684	T	C	0.0998411	0.0403912	18	35286366	0.0209755	1.9e-06	5959
Anaeromassilibacillus sp001305115	rs117707379	A	C	0.160876	0.0133808	18	64580720	0.0357729	6.9e-06	5959
Anaeromassilibacillus sp001305115	rs117881779	T	C	0.117344	0.0263957	22	32515760	0.0254334	4e-06	5959
Anaeromassilibacillus sp001305115	rs12184590	A	G	0.0691019	0.0767638	13	70710537	0.0155286	8.6e-06	5959
Anaeromassilibacillus sp001305115	rs13374146	C	T	0.0688409	0.0998612	1	1180851	0.0138571	6.8e-07	5959
Anaeromassilibacillus sp001305115	rs140944564	T	A	0.186157	0.0113714	14	101091026	0.0380046	9.7e-07	5959
Anaeromassilibacillus sp001305115	rs16986570	T	C	0.147612	0.0161399	21	30311245	0.0325774	5.9e-06	5959
Anaeromassilibacillus sp001305115	rs2406603	T	C	0.15323	0.0146613	2	128934735	0.0342986	7.9e-06	5959
Anaeromassilibacillus sp001305115	rs2657916	A	G	0.0609964	0.116752	19	52390286	0.0127445	1.7e-06	5959
Anaeromassilibacillus sp001305115	rs36073842	C	G	0.0868516	0.053151	1	204725300	0.0183424	2.2e-06	5959
Anaeromassilibacillus sp001305115	rs41265405	T	C	0.121073	0.0227731	3	179328179	0.0270108	7.4e-06	5959
Anaeromassilibacillus sp001305115	rs4476671	C	T	0.0378549	0.359801	4	188249892	0.00854368	9.4e-06	5959
Anaeromassilibacillus sp001305115	rs6797860	A	G	0.0501061	0.344747	3	189763775	0.00901749	2.8e-08	5959
Anaeromassilibacillus sp001305115	rs692938	G	T	0.048726	0.16462	15	39877658	0.0110129	9.7e-06	5959
Anaeromassilibacillus sp001305115	rs7047189	C	G	-0.0497381	0.197161	9	73854997	0.0102346	1.2e-06	5959
Anaeromassilibacillus sp001305115	rs72633018	T	C	0.0662085	0.104146	1	7864539	0.0135151	9.6e-07	5959
Anaeromassilibacillus sp001305115	rs78613394	G	A	0.194369	0.0159511	6	65055159	0.0327134	2.8e-09	5959
Anaeromassilibacillus sp001305115	rs79027827	A	G	0.163155	0.0133748	1	11617658	0.0354868	4.3e-06	5959
Anaeromassilibacillus sp001305115	rs79345250	C	T	0.0896092	0.0521917	11	72301329	0.0183788	1.1e-06	5959
UBA3792	rs10074004	G	A	0.0316528	0.343961	5	80302827	0.00680255	3.3e-06	5959
UBA3792	rs10922999	C	A	-0.0326268	0.47778	1	88022679	0.00646936	4.6e-07	5959
UBA3792	rs115100655	A	G	-0.0379967	0.187868	16	73107129	0.00829354	4.6e-06	5959
UBA3792	rs116257404	T	G	0.127877	0.0160991	4	100217669	0.0259121	8e-07	5959
UBA3792	rs116915125	A	G	0.116806	0.0172735	14	26515229	0.0249732	2.9e-06	5959
UBA3792	rs117811747	A	G	0.0687276	0.0496889	9	109831325	0.0151031	5.4e-06	5959
UBA3792	rs139429319	T	C	0.140342	0.0108769	2	38723118	0.0315321	8.6e-06	5959
UBA3792	rs17507449	T	A	-0.0569094	0.0767653	1	102999533	0.0123877	4.3e-06	5959
UBA3792	rs183853148	G	A	0.0648826	0.0546783	7	15619412	0.0142994	5.7e-06	5959
UBA3792	rs56000369	T	C	-0.032729	0.380406	5	3107518	0.00685372	1.8e-06	5959
UBA3792	rs57784903	G	T	-0.0361419	0.268415	7	143735362	0.00753795	1.6e-06	5959
UBA3792	rs62256388	A	G	-0.0670374	0.0573504	3	67458554	0.0140423	1.8e-06	5959
UBA3792	rs6967957	C	T	0.0287696	0.456016	7	140178384	0.00647841	9e-06	5959
UBA3792	rs73025045	C	T	0.0825914	0.0392306	11	128372040	0.0168426	9.4e-07	5959
UBA3792	rs734156	T	C	-0.0384595	0.334211	3	60215986	0.00689631	2.4e-08	5959
UBA3792	rs7446517	C	T	0.0332001	0.25695	5	2117681	0.00746633	8.7e-06	5959
UBA3792	rs7850845	A	G	-0.0342466	0.439074	9	3017678	0.00658056	1.9e-07	5959
UBA3792	rs9395223	G	T	-0.0308988	0.420226	6	46991144	0.00661135	3e-06	5959
Rhodococcus	rs10078793	T	C	-0.0280316	0.150077	5	67432630	0.00502358	2.4e-08	5959
Rhodococcus	rs11074733	A	C	-0.0178679	0.405615	16	25930680	0.00369294	1.3e-06	5959
Rhodococcus	rs11162187	C	T	-0.0237528	0.130329	1	76667078	0.00530253	7.5e-06	5959
Rhodococcus	rs112876190	A	C	-0.0330393	0.0758674	15	25966718	0.00691293	1.8e-06	5959
Rhodococcus	rs113019543	G	A	0.0729698	0.0117568	16	83093052	0.0164478	9.1e-06	5959
Rhodococcus	rs113593293	G	C	0.0422842	0.0389413	14	88323717	0.00939048	6.7e-06	5959
Rhodococcus	rs117343599	C	G	-0.0690711	0.01567	8	38998228	0.0145878	2.2e-06	5959
Rhodococcus	rs117922985	T	C	0.0439595	0.038416	8	25451512	0.00934674	2.6e-06	5959
Rhodococcus	rs139322901	A	C	0.0632899	0.0158824	6	19076537	0.0142425	8.8e-06	5959
Rhodococcus	rs144184721	A	G	0.0769349	0.0117317	4	114452119	0.0171036	6.9e-06	5959
Rhodococcus	rs17119433	A	G	-0.0206257	0.184786	1	59412103	0.00462385	8.2e-06	5959
Rhodococcus	rs184941182	T	C	-0.0738297	0.0146637	5	180190313	0.0148781	7e-07	5959
Rhodococcus	rs190385094	A	C	0.061391	0.0187152	10	20491790	0.0133966	4.6e-06	5959
Rhodococcus	rs191345768	T	C	0.0796329	0.0105954	11	47114131	0.0177145	6.9e-06	5959
Rhodococcus	rs193225747	G	T	0.0712304	0.0150363	10	87402109	0.0148008	1.5e-06	5959
Rhodococcus	rs4719718	T	C	0.064083	0.0162076	7	22898377	0.0143373	7.8e-06	5959
Rhodococcus	rs55689110	C	A	-0.0509967	0.0274603	15	90909956	0.0111813	5.1e-06	5959
Rhodococcus	rs55888898	G	A	-0.0200203	0.213497	3	193764868	0.00441249	5.7e-06	5959
Rhodococcus	rs6103661	T	C	-0.0168404	0.420259	20	44163785	0.00364099	3.7e-06	5959
Rhodococcus	rs61751543	T	C	-0.0618993	0.0205744	9	136506781	0.0126232	9.4e-07	5959
Rhodococcus	rs73076994	A	G	0.0650477	0.0156197	20	1547135	0.0146314	8.8e-06	5959
Rhodococcus	rs75648078	A	T	0.0753181	0.0123426	13	21705518	0.0163612	4.2e-06	5959
Rhodococcus	rs75848805	G	A	-0.047014	0.0290013	6	116178697	0.0105745	8.7e-06	5959
Rhodococcus	rs76831012	A	G	0.0765672	0.0118283	3	18399459	0.0168646	5.6e-06	5959
Rhodococcus	rs79408227	G	C	0.0717965	0.0150496	20	60938767	0.0146938	1e-06	5959
Rhodococcus	rs80634	A	G	0.0249781	0.127993	22	43897188	0.00547332	5e-06	5959
Jiangellaceae	rs10078793	T	C	-0.0334137	0.150077	5	67432630	0.00653779	3.2e-07	5959
Jiangellaceae	rs10088094	G	A	-0.0264586	0.223917	8	67756173	0.0056664	3e-06	5959
Jiangellaceae	rs12257761	T	C	-0.0312472	0.131782	10	113256649	0.00703778	9e-06	5959
Jiangellaceae	rs145123648	T	C	-0.122296	0.0105049	11	69785587	0.0228856	9.1e-08	5959
Jiangellaceae	rs147382884	G	A	-0.0966797	0.0120736	8	18671844	0.0212196	5.2e-06	5959
Jiangellaceae	rs147795134	G	A	0.0661917	0.028458	4	162006482	0.0140203	2.3e-06	5959
Jiangellaceae	rs1977436	A	G	0.0382795	0.109189	9	28794275	0.00762953	5.2e-07	5959
Jiangellaceae	rs240051	C	A	-0.0230805	0.376536	22	21909763	0.0048635	2.1e-06	5959
Jiangellaceae	rs36026517	C	G	0.0283169	0.197397	16	74563860	0.00592067	1.7e-06	5959
Jiangellaceae	rs4545956	A	C	0.0292647	0.183008	2	235657931	0.00606826	1.4e-06	5959
Jiangellaceae	rs6009352	C	T	-0.0222807	0.457543	22	48909287	0.004679	1.9e-06	5959
Jiangellaceae	rs62492110	A	G	-0.021401	0.489998	7	152498058	0.00483888	9.7e-06	5959
Jiangellaceae	rs6867117	G	T	-0.0325167	0.204322	5	67814592	0.00588053	3.2e-08	5959
Jiangellaceae	rs75066815	G	A	-0.042243	0.0737887	11	12274853	0.00913332	3.7e-06	5959
Jiangellaceae	rs78489691	A	G	-0.0972023	0.0118887	6	163854682	0.0217048	7.5e-06	5959
Jiangellaceae	rs9838734	T	G	0.0284077	0.167857	3	172285165	0.00636146	8e-06	5959
Bifidobacterium kashiwanohense	rs1008267	A	G	0.116238	0.078511	22	36954376	0.0263004	9.9e-06	5959
Bifidobacterium kashiwanohense	rs10440729	T	C	0.0876901	0.173411	5	148814170	0.0187376	2.9e-06	5959
Bifidobacterium kashiwanohense	rs10850318	T	C	0.0641191	0.424255	12	114338059	0.014324	7.6e-06	5959
Bifidobacterium kashiwanohense	rs11132003	T	C	0.0656768	0.450552	4	168055314	0.0144897	5.8e-06	5959
Bifidobacterium kashiwanohense	rs114330234	T	C	0.198062	0.0306104	1	1222690	0.0426798	3.5e-06	5959
Bifidobacterium kashiwanohense	rs143257892	A	G	0.179008	0.0437637	4	182036393	0.0350869	3.4e-07	5959
Bifidobacterium kashiwanohense	rs187398627	A	G	0.315877	0.0107227	2	88021074	0.069543	5.6e-06	5959
Bifidobacterium kashiwanohense	rs367629	G	A	-0.0787888	0.239855	1	24989486	0.0169363	3.3e-06	5959
Bifidobacterium kashiwanohense	rs3940549	G	A	0.134116	0.421891	2	135381057	0.0145583	3.2e-20	5959
Bifidobacterium kashiwanohense	rs4552973	C	G	-0.0925966	0.172951	9	93539437	0.0189089	9.7e-07	5959
Bifidobacterium kashiwanohense	rs61970167	T	C	-0.0934918	0.235976	13	98227653	0.0169746	3.6e-08	5959
Bifidobacterium kashiwanohense	rs7259085	T	C	0.181357	0.0314974	19	6406007	0.0406378	8.1e-06	5959
Coprobacillus	rs10082951	T	C	-0.0553495	0.422702	12	20111567	0.0120006	4e-06	5959
Coprobacillus	rs11014562	G	A	0.0863466	0.10596	10	25444037	0.0194585	9.1e-06	5959
Coprobacillus	rs115357073	A	C	0.246673	0.0187817	2	2300127	0.0443659	2.7e-08	5959
Coprobacillus	rs117505854	C	T	0.258296	0.0125021	14	80904428	0.0535963	1.4e-06	5959
Coprobacillus	rs12295843	T	G	0.130926	0.0534633	11	29275564	0.026946	1.2e-06	5959
Coprobacillus	rs149589052	T	C	0.203601	0.0203361	6	9140216	0.0421468	1.4e-06	5959
Coprobacillus	rs17569202	C	T	0.259105	0.0147084	9	28004532	0.05002	2.2e-07	5959
Coprobacillus	rs192345316	T	C	0.236947	0.0156171	3	78352938	0.0482101	8.9e-07	5959
Coprobacillus	rs2830516	T	G	-0.0918628	0.112234	21	26790038	0.0189665	1.3e-06	5959
Coprobacillus	rs437236	G	C	0.233423	0.0142012	19	54282486	0.0503246	3.5e-06	5959
Coprobacillus	rs4556017	C	T	-0.0823937	0.178173	7	100989509	0.0156222	1.3e-07	5959
Coprobacillus	rs62485227	T	G	0.129925	0.0455239	7	136887085	0.0287372	6.2e-06	5959
Coprobacillus	rs6914526	C	G	0.0790486	0.136993	6	826440	0.0176358	7.4e-06	5959
Coprobacillus	rs72704351	A	G	0.160045	0.0401281	9	8879865	0.0303664	1.4e-07	5959
Coprobacillus	rs72758559	C	G	0.182575	0.0222941	1	209635049	0.0412041	9.4e-06	5959
Coprobacillus	rs72771688	C	T	0.211436	0.0198821	10	9480616	0.0430955	9.3e-07	5959
Coprobacillus	rs73099091	C	T	0.185809	0.0209525	12	50825968	0.0416744	8.3e-06	5959
Coprobacillus	rs73847609	T	C	0.144503	0.0353782	4	125627003	0.0320301	6.4e-06	5959
Coprobacillus	rs75901608	C	A	0.0902891	0.110361	3	15329466	0.0191277	2.4e-06	5959
Coprobacillus	rs79247131	C	T	0.221769	0.01714	11	107643594	0.0455818	1.1e-06	5959
Coprobacillus	rs9310781	G	C	0.0735574	0.194619	3	25440656	0.0155323	2.2e-06	5959
Desulfovibrio piger	rs10085831	T	A	-0.0877263	0.269283	7	104859621	0.0196043	7.6e-06	5959
Desulfovibrio piger	rs111762835	A	G	0.392243	0.0101818	11	69250616	0.0878634	8e-06	5959
Desulfovibrio piger	rs112912057	C	T	0.211254	0.0420189	20	22845470	0.0434008	1.1e-06	5959
Desulfovibrio piger	rs115932826	A	G	0.201827	0.0379479	2	43259813	0.0454978	9.2e-06	5959
Desulfovibrio piger	rs117844535	T	G	0.231061	0.0315407	8	56767573	0.050611	5e-06	5959
Desulfovibrio piger	rs11868764	G	A	0.262903	0.0234962	17	74068725	0.0576541	5.1e-06	5959
Desulfovibrio piger	rs12407817	T	C	0.232118	0.0294809	1	213813713	0.0516169	6.9e-06	5959
Desulfovibrio piger	rs138608697	T	C	0.29234	0.0209068	4	136458338	0.061917	2.3e-06	5959
Desulfovibrio piger	rs1765774	G	A	0.184951	0.0531754	1	231492546	0.03892	2e-06	5959
Desulfovibrio piger	rs1999423	T	G	-0.109395	0.165514	9	28329090	0.0234734	3.2e-06	5959
Desulfovibrio piger	rs210132	G	T	-0.0811444	0.465637	6	33568893	0.017512	3.6e-06	5959
Desulfovibrio piger	rs2956586	A	G	-0.0849169	0.394593	5	36465306	0.0180831	2.7e-06	5959
Desulfovibrio piger	rs34817973	T	A	0.20534	0.0456714	9	24758073	0.0419406	9.8e-07	5959
Desulfovibrio piger	rs4940928	A	G	-0.0905627	0.241064	18	57599781	0.0202684	7.9e-06	5959
Desulfovibrio piger	rs62095333	G	C	0.206425	0.0428016	18	62112937	0.043088	1.7e-06	5959
Desulfovibrio piger	rs6594726	T	C	0.115762	0.12845	5	99774733	0.0261952	9.9e-06	5959
Desulfovibrio piger	rs6874724	A	G	-0.093066	0.274848	5	149663745	0.0197808	2.5e-06	5959
Desulfovibrio piger	rs6972913	A	G	0.261676	0.031229	7	38024686	0.0505682	2.3e-07	5959
Desulfovibrio piger	rs74343247	A	T	0.39806	0.010917	1	21217754	0.0830564	1.6e-06	5959
Desulfovibrio piger	rs75902089	A	G	-0.167493	0.0621302	7	121715058	0.0363991	4.2e-06	5959
Desulfovibrio piger	rs77391965	A	G	-0.184283	0.0495693	13	110371707	0.0407439	6.1e-06	5959
Desulfovibrio piger	rs78478619	C	T	0.365464	0.0118104	2	184123666	0.0810884	6.6e-06	5959
Desulfovibrio piger	rs79553676	G	C	0.288669	0.0186074	6	105868656	0.0652092	9.6e-06	5959
Desulfovibrio piger	rs9840987	T	C	0.0912443	0.253365	3	5795688	0.0201567	6e-06	5959
UBA1033 sp001695555	rs10089552	T	C	0.0375424	0.119076	8	10430970	0.00836863	7.3e-06	5959
UBA1033 sp001695555	rs11244001	G	C	-0.101303	0.0149493	9	133113575	0.0217323	3.1e-06	5959
UBA1033 sp001695555	rs113064681	A	G	-0.066578	0.0368217	2	216786932	0.0142071	2.8e-06	5959
UBA1033 sp001695555	rs117055780	A	G	-0.121142	0.0108622	8	55903947	0.0260748	3.4e-06	5959
UBA1033 sp001695555	rs118079798	A	G	0.0619771	0.0443283	10	18061542	0.013034	2e-06	5959
UBA1033 sp001695555	rs13398482	C	G	-0.0383997	0.108908	2	77663169	0.00859611	7.9e-06	5959
UBA1033 sp001695555	rs146217422	C	T	0.0822021	0.0221231	7	129558690	0.0182731	6.8e-06	5959
UBA1033 sp001695555	rs150502657	G	C	-0.0866614	0.0209773	22	29961552	0.0188776	4.4e-06	5959
UBA1033 sp001695555	rs152253	A	G	-0.062379	0.0428305	5	179925982	0.0132883	2.7e-06	5959
UBA1033 sp001695555	rs3795915	G	T	-0.0344852	0.172376	2	196872863	0.00710555	1.2e-06	5959
UBA1033 sp001695555	rs61938700	T	C	0.0366176	0.123463	12	7734744	0.00816048	7.2e-06	5959
UBA1033 sp001695555	rs62037469	T	C	-0.0256272	0.327842	16	14541405	0.00579572	9.8e-06	5959
UBA1033 sp001695555	rs6814345	A	C	0.0243194	0.490012	4	164930794	0.00539543	6.6e-06	5959
UBA1033 sp001695555	rs72779525	G	T	-0.0866335	0.0193249	2	14017008	0.0194417	8.3e-06	5959
UBA1033 sp001695555	rs8106720	T	C	-0.0865397	0.0212784	19	29586421	0.0183645	2.4e-06	5959
UBA1033 sp001695555	rs915896	T	A	-0.0329166	0.181749	6	32219944	0.00703186	2.9e-06	5959
UBA1033 sp001695555	rs926244	G	A	-0.0287771	0.227891	1	3089719	0.00634317	5.7e-06	5959
CAG-1000	rs10098321	T	C	-0.0844801	0.349593	8	4963231	0.0169119	5.9e-07	5959
CAG-1000	rs10790969	T	C	0.0747064	0.453477	11	128659947	0.0161266	3.6e-06	5959
CAG-1000	rs10867455	A	G	-0.0777676	0.323738	9	80048248	0.0171905	6.1e-06	5959
CAG-1000	rs111594454	G	C	0.200574	0.0351721	3	174647149	0.0433242	3.7e-06	5959
CAG-1000	rs112091683	T	C	0.235452	0.0296838	14	67856149	0.0470581	5.6e-07	5959
CAG-1000	rs112865890	G	A	0.350417	0.0105148	12	77224258	0.0781399	7.3e-06	5959
CAG-1000	rs12712141	C	T	0.0733811	0.47829	2	102336607	0.016014	4.6e-06	5959
CAG-1000	rs12746961	T	C	0.179926	0.0443548	1	109257699	0.0390094	4e-06	5959
CAG-1000	rs138567877	C	T	0.291172	0.0162305	19	4729735	0.0633719	4.3e-06	5959
CAG-1000	rs17542557	T	C	0.129316	0.0823893	1	223506420	0.0290974	8.8e-06	5959
CAG-1000	rs3019533	C	T	0.190199	0.0368832	10	122617175	0.0420678	6.1e-06	5959
CAG-1000	rs35643385	T	C	0.168344	0.051596	16	84649106	0.0360586	3e-06	5959
CAG-1000	rs4833641	G	C	0.111408	0.121945	4	120455008	0.0243483	4.7e-06	5959
CAG-1000	rs5769717	A	G	0.110956	0.127815	22	48972568	0.0241318	4.3e-06	5959
CAG-1000	rs59565740	A	G	-0.122645	0.0963704	5	556609	0.0271241	6.1e-06	5959
CAG-1000	rs62189981	C	T	0.290833	0.0174566	20	510004	0.0613782	2.2e-06	5959
CAG-1000	rs6732884	T	C	0.0951996	0.210687	2	215165384	0.0200787	2.1e-06	5959
CAG-1000	rs77804075	T	C	0.287583	0.0205422	2	22956435	0.0565044	3.6e-07	5959
CAG-1000	rs7846894	A	G	-0.0740742	0.441909	9	8880355	0.0163798	6.1e-06	5959
CAG-1000	rs79738309	A	G	0.397057	0.0132573	3	111314065	0.0688711	8.2e-09	5959
CAG-488 sp000434055	rs10098366	T	C	0.167039	0.0234178	8	20500545	0.0313675	1e-07	5959
CAG-488 sp000434055	rs10817000	C	G	0.0802219	0.0933457	9	110381258	0.0164176	1e-06	5959
CAG-488 sp000434055	rs117662686	A	G	0.140509	0.0389413	12	96591112	0.0247527	1.4e-08	5959
CAG-488 sp000434055	rs12112052	C	T	0.0848395	0.0735493	7	154426289	0.0184454	4.2e-06	5959
CAG-488 sp000434055	rs12176423	C	A	0.113939	0.0494524	6	107137304	0.0222736	3.1e-07	5959
CAG-488 sp000434055	rs143422825	G	T	0.0930042	0.0631659	3	170507874	0.0197401	2.5e-06	5959
CAG-488 sp000434055	rs146651445	G	A	0.140547	0.024271	9	12598345	0.0311594	6.5e-06	5959
CAG-488 sp000434055	rs17297964	G	A	0.112947	0.0402183	4	119828617	0.0247035	4.8e-06	5959
CAG-488 sp000434055	rs271781	T	C	0.0433973	0.411311	5	33408673	0.00977589	9e-06	5959
CAG-488 sp000434055	rs34232394	G	C	0.123342	0.0342823	6	161138012	0.0263674	2.9e-06	5959
CAG-488 sp000434055	rs375073	A	C	-0.0532471	0.213876	21	39116072	0.0118629	7.2e-06	5959
CAG-488 sp000434055	rs56123654	A	T	0.099173	0.0559388	4	95783233	0.0209537	2.2e-06	5959
CAG-488 sp000434055	rs6132204	T	C	0.215469	0.0133501	20	19445515	0.0419986	2.9e-07	5959
CAG-488 sp000434055	rs62190284	T	C	0.141291	0.0252775	2	241660146	0.0309527	5e-06	5959
CAG-488 sp000434055	rs6839271	G	T	0.0790215	0.0813207	4	14924151	0.0176473	7.5e-06	5959
CAG-488 sp000434055	rs760813	C	T	0.053536	0.258048	6	165038911	0.0109715	1.1e-06	5959
CAG-488 sp000434055	rs77651313	G	A	0.152547	0.0202453	9	11049744	0.0342051	8.2e-06	5959
CAG-488 sp000434055	rs832532	T	C	0.0635542	0.176377	5	56926111	0.0126282	4.8e-07	5959
GCA-900066575 sp900066385	rs10099734	C	T	-0.0364184	0.302952	8	57866898	0.00687959	1.2e-07	5959
GCA-900066575 sp900066385	rs12488247	C	G	-0.0318686	0.354567	3	66374555	0.00642003	6.9e-07	5959
GCA-900066575 sp900066385	rs13117637	A	G	-0.0286054	0.462953	4	185607018	0.00628681	5.4e-06	5959
GCA-900066575 sp900066385	rs140498910	T	C	0.0704008	0.0470779	3	18601723	0.0146248	1.5e-06	5959
GCA-900066575 sp900066385	rs140594141	C	T	0.0905939	0.0235215	4	107071025	0.019955	5.6e-06	5959
GCA-900066575 sp900066385	rs17152362	A	G	-0.0839662	0.0261476	7	51780524	0.0189979	9.9e-06	5959
GCA-900066575 sp900066385	rs1778449	A	C	0.0284944	0.409458	1	75365522	0.00618125	4e-06	5959
GCA-900066575 sp900066385	rs2035874	C	A	0.0281016	0.403112	12	52892060	0.00627099	7.4e-06	5959
GCA-900066575 sp900066385	rs2249225	C	T	-0.0373198	0.195733	9	127566220	0.00776068	1.5e-06	5959
GCA-900066575 sp900066385	rs28470926	A	G	0.0578213	0.0749664	16	19311939	0.0118458	1.1e-06	5959
GCA-900066575 sp900066385	rs75282856	A	G	-0.118432	0.0173635	13	107346171	0.0236448	5.5e-07	5959
GCA-900066575 sp900066385	rs7676862	T	C	-0.0305452	0.368506	4	42395370	0.0064122	1.9e-06	5959
GCA-900066575 sp900066385	rs7682769	C	G	0.0290078	0.363308	4	136869976	0.0063694	5.3e-06	5959
GCA-900066575 sp900066385	rs78753401	A	G	-0.120677	0.0131999	2	76436277	0.0271052	8.5e-06	5959
GCA-900066575 sp900066385	rs79170412	C	A	0.0365599	0.176663	14	56247919	0.00798277	4.7e-06	5959
GCA-900066575 sp900066385	rs7920083	A	T	0.0420937	0.122271	10	3638853	0.00944861	8.4e-06	5959
GCA-900066575 sp900066385	rs967693	A	G	-0.0292335	0.457459	2	201973630	0.00611084	1.7e-06	5959
Caloranaerobacter	rs10107723	T	C	-0.0659023	0.04666	8	47574350	0.0147824	8.3e-06	5959
Caloranaerobacter	rs10791303	C	T	-0.0294941	0.403075	11	133662104	0.00640665	4.2e-06	5959
Caloranaerobacter	rs117296430	C	A	-0.0775582	0.0348876	15	79023461	0.0171801	6.3e-06	5959
Caloranaerobacter	rs11763735	C	A	-0.0314199	0.470518	7	21853067	0.00628262	5.7e-07	5959
Caloranaerobacter	rs117643815	C	T	0.049312	0.104051	10	26691352	0.0102301	1.4e-06	5959
Caloranaerobacter	rs12436851	T	A	-0.0376585	0.172981	14	33070528	0.00840813	7.5e-06	5959
Caloranaerobacter	rs12647010	G	C	0.0511457	0.0937991	4	169799217	0.0109654	3.1e-06	5959
Caloranaerobacter	rs12724261	T	G	0.0294888	0.489303	1	195345636	0.0062637	2.5e-06	5959
Caloranaerobacter	rs13431434	T	G	-0.0411496	0.157996	2	155644522	0.00858106	1.6e-06	5959
Caloranaerobacter	rs1351963	C	T	-0.0286957	0.41752	1	175374161	0.00639544	7.2e-06	5959
Caloranaerobacter	rs1615012	G	C	-0.0374764	0.229896	9	135082479	0.0074325	4.6e-07	5959
Caloranaerobacter	rs189842799	G	C	0.146659	0.0108163	2	71698673	0.0305669	1.6e-06	5959
Caloranaerobacter	rs2345367	C	T	0.0526277	0.0774767	19	3418372	0.0117527	7.5e-06	5959
Caloranaerobacter	rs2629281	A	G	0.0329149	0.364572	3	3799536	0.00676713	1.2e-06	5959
Caloranaerobacter	rs34619779	C	T	0.0453073	0.108558	9	76194730	0.01014	7.9e-06	5959
Caloranaerobacter	rs4675297	A	G	0.0281263	0.490176	2	202831884	0.00625215	6.8e-06	5959
Caloranaerobacter	rs6730315	T	A	-0.0303824	0.327467	2	234604502	0.0067941	7.8e-06	5959
Caloranaerobacter	rs6947158	A	C	-0.0297566	0.385075	7	157324056	0.00646338	4.1e-06	5959
Caloranaerobacter	rs71367444	C	T	-0.0890463	0.0264505	17	18358957	0.0195906	5.5e-06	5959
Caloranaerobacter	rs77594542	T	A	0.0383156	0.15965	5	159930507	0.00856636	7.7e-06	5959
Caloranaerobacter	rs7945882	G	C	-0.0357261	0.385953	11	38338515	0.00648499	3.6e-08	5959
Caloranaerobacter	rs8029071	A	G	0.0521881	0.0779461	15	34116433	0.0117266	8.6e-06	5959
Caloranaerobacteraceae	rs10107723	T	C	-0.0623267	0.04666	8	47574350	0.0138708	7e-06	5959
Caloranaerobacteraceae	rs10791303	C	T	-0.026753	0.403075	11	133662104	0.00601153	8.6e-06	5959
Caloranaerobacteraceae	rs117296430	C	A	-0.073243	0.0348876	15	79023461	0.0161206	5.5e-06	5959
Caloranaerobacteraceae	rs117587354	C	G	0.0760861	0.0304384	18	77597061	0.0169837	7.5e-06	5959
Caloranaerobacteraceae	rs11763735	C	A	-0.0298111	0.470518	7	21853067	0.00589516	4.3e-07	5959
Caloranaerobacteraceae	rs117643815	C	T	0.0470412	0.104051	10	26691352	0.00959925	9.6e-07	5959
Caloranaerobacteraceae	rs12436851	T	A	-0.0352551	0.172981	14	33070528	0.0078896	7.9e-06	5959
Caloranaerobacteraceae	rs12647010	G	C	0.0484848	0.0937991	4	169799217	0.0102892	2.5e-06	5959
Caloranaerobacteraceae	rs12724261	T	G	0.0277324	0.489303	1	195345636	0.00587746	2.4e-06	5959
Caloranaerobacteraceae	rs13431434	T	G	-0.039401	0.157996	2	155644522	0.00805185	9.9e-07	5959
Caloranaerobacteraceae	rs1351963	C	T	-0.026651	0.41752	1	175374161	0.00600107	9e-06	5959
Caloranaerobacteraceae	rs1615012	G	C	-0.0348972	0.229896	9	135082479	0.00697413	5.6e-07	5959
Caloranaerobacteraceae	rs189842799	G	C	0.138777	0.0108163	2	71698673	0.0286818	1.3e-06	5959
Caloranaerobacteraceae	rs2629281	A	G	0.029352	0.364572	3	3799536	0.00634985	3.8e-06	5959
Caloranaerobacteraceae	rs273369	T	G	0.0352825	0.170209	5	5035865	0.00789683	7.9e-06	5959
Caloranaerobacteraceae	rs35094564	A	G	0.0423394	0.119485	9	76196292	0.00914865	3.7e-06	5959
Caloranaerobacteraceae	rs4675297	A	G	0.0261225	0.490176	2	202831884	0.00586657	8.5e-06	5959
Caloranaerobacteraceae	rs6730315	T	A	-0.0289535	0.327467	2	234604502	0.0063751	5.6e-06	5959
Caloranaerobacteraceae	rs6947158	A	C	-0.0269487	0.385075	7	157324056	0.00606477	8.9e-06	5959
Caloranaerobacteraceae	rs71367444	C	T	-0.0831148	0.0264505	17	18358957	0.0183825	6.1e-06	5959
Caloranaerobacteraceae	rs77594542	T	A	0.0360674	0.15965	5	159930507	0.00803805	7.2e-06	5959
Caloranaerobacteraceae	rs7945882	G	C	-0.0335338	0.385953	11	38338515	0.00608504	3.6e-08	5959
Brachyspiraceae	rs10108662	A	C	0.0346719	0.278888	8	39922470	0.0078266	9.4e-06	5959
Brachyspiraceae	rs112629124	T	G	0.1209	0.0168237	14	52241845	0.0272302	9e-06	5959
Brachyspiraceae	rs12358422	G	A	0.0757794	0.0497479	10	22968586	0.0160378	2.3e-06	5959
Brachyspiraceae	rs12468984	A	G	0.0712883	0.0551247	2	15270984	0.015393	3.6e-06	5959
Brachyspiraceae	rs13101445	G	A	0.0335044	0.42152	4	132520472	0.0070984	2.4e-06	5959
Brachyspiraceae	rs144137514	A	T	0.159557	0.0120339	3	194920287	0.0325121	9.2e-07	5959
Brachyspiraceae	rs145853742	C	T	0.135305	0.0165039	2	25584190	0.0275072	8.7e-07	5959
Brachyspiraceae	rs146992520	G	A	0.060088	0.0974168	7	4675738	0.0119937	5.4e-07	5959
Brachyspiraceae	rs1476635	G	A	0.0450612	0.147229	7	2884635	0.0100177	6.9e-06	5959
Brachyspiraceae	rs148871544	A	G	0.100135	0.0250042	5	1214830	0.0224565	8.2e-06	5959
Brachyspiraceae	rs181723532	T	C	0.101522	0.0263247	4	174647233	0.0220369	4.1e-06	5959
Brachyspiraceae	rs184179599	G	A	0.113552	0.0194728	10	16840128	0.0254782	8.3e-06	5959
Brachyspiraceae	rs2169037	C	T	0.0871699	0.034696	10	125454405	0.0194047	7e-06	5959
Brachyspiraceae	rs2283558	T	C	-0.0340219	0.485521	16	24356974	0.00716641	2.1e-06	5959
Brachyspiraceae	rs296272	T	C	-0.031871	0.459673	5	106792939	0.00693535	4.3e-06	5959
Brachyspiraceae	rs35348088	C	T	0.0856108	0.0360202	10	66562517	0.0189729	6.4e-06	5959
Brachyspiraceae	rs3765718	T	A	0.113202	0.0243321	1	3687131	0.023046	9e-07	5959
Brachyspiraceae	rs66515265	A	C	0.033267	0.456938	19	57863854	0.00706171	2.5e-06	5959
Brachyspiraceae	rs682423	C	T	-0.0369856	0.238204	15	79810432	0.00819572	6.4e-06	5959
Brachyspiraceae	rs72990560	T	C	0.0481392	0.130277	19	3773602	0.0104796	4.4e-06	5959
Brachyspiraceae	rs75450753	A	T	0.0792624	0.0513018	6	166348378	0.0161581	9.3e-07	5959
Brachyspiraceae	rs75542355	G	T	0.111469	0.0217062	6	96047977	0.0238259	2.9e-06	5959
Brachyspiraceae	rs7692990	C	T	0.0320572	0.452573	4	26005468	0.00710642	6.5e-06	5959
Brachyspiraceae	rs77358038	G	A	0.0691249	0.0808296	14	36347156	0.0131122	1.4e-07	5959
Brachyspiraceae	rs79567558	A	G	0.076518	0.0508446	2	236575053	0.0159833	1.7e-06	5959
Proteus	rs10109725	T	G	0.115616	0.0167058	8	3506516	0.025051	3.9e-06	5959
Proteus	rs10954973	A	G	0.0327853	0.440801	8	35034552	0.00671949	1.1e-06	5959
Proteus	rs111470758	C	A	0.0921443	0.0299898	2	238985702	0.0189201	1.1e-06	5959
Proteus	rs112870470	A	G	0.131679	0.0197659	9	74661913	0.0230988	1.2e-08	5959
Proteus	rs113935395	T	C	0.135181	0.0114687	18	21727840	0.0299264	6.3e-06	5959
Proteus	rs115925069	A	G	0.116606	0.0153859	2	52399876	0.0259057	6.8e-06	5959
Proteus	rs117406356	G	C	-0.0652802	0.0528014	14	23067624	0.014382	5.7e-06	5959
Proteus	rs117459480	A	G	0.130044	0.0128918	17	48148078	0.0283438	4.5e-06	5959
Proteus	rs117991350	G	T	0.155617	0.0104989	20	21098689	0.0313801	7.1e-07	5959
Proteus	rs1253615	A	G	-0.0309675	0.396771	1	236456229	0.00672813	4.2e-06	5959
Proteus	rs139565380	A	C	0.105379	0.0213018	20	41341913	0.0224087	2.6e-06	5959
Proteus	rs1547216	A	G	0.0386751	0.163932	9	392785	0.00870695	8.9e-06	5959
Proteus	rs184620806	C	T	0.103571	0.0227756	2	85242244	0.0221828	3e-06	5959
Proteus	rs2277757	A	G	0.0345841	0.227003	20	3046574	0.00770432	7.2e-06	5959
Proteus	rs26049	T	C	0.0494649	0.0932246	5	111694124	0.0110603	7.7e-06	5959
Proteus	rs2725269	T	C	-0.0310525	0.493412	4	88087854	0.00647726	1.6e-06	5959
Proteus	rs28479805	G	A	-0.0739258	0.0402967	9	36297384	0.0163247	5.9e-06	5959
Proteus	rs34160589	C	T	0.0759078	0.0424496	4	80922257	0.01613	2.5e-06	5959
Proteus	rs4854565	G	A	-0.0474783	0.113755	3	132897456	0.0101084	2.6e-06	5959
Proteus	rs5747024	C	T	-0.0329234	0.356402	22	17215478	0.00703408	2.9e-06	5959
Proteus	rs62048729	C	A	0.0456886	0.119125	16	60376864	0.00988903	3.8e-06	5959
Proteus	rs72720498	A	T	0.0498852	0.0969948	9	30487618	0.0108442	4.2e-06	5959
Proteus	rs73217598	A	G	0.143067	0.0105758	8	14190551	0.0315435	5.7e-06	5959
Proteus	rs73849129	C	G	0.0833279	0.0352802	3	63436828	0.0173356	1.5e-06	5959
Proteus	rs75669900	A	C	0.0718172	0.0441326	15	91291310	0.0156923	4.7e-06	5959
Proteus	rs7582275	G	A	-0.0306648	0.490576	2	240619130	0.0064421	1.9e-06	5959
Proteus	rs76916719	G	A	0.14389	0.010574	1	79727598	0.0312611	4.2e-06	5959
Proteus	rs9395223	G	T	0.0343387	0.420226	6	46991144	0.00654056	1.5e-07	5959
Proteus	rs9511051	T	C	0.0710137	0.0443251	13	24102635	0.015568	5.1e-06	5959
Enterobacteriaceae	rs1011166	A	G	0.151181	0.046973	5	133425999	0.0309222	1e-06	5959
Enterobacteriaceae	rs11927941	G	A	0.0663341	0.313245	3	186715257	0.0142231	3.1e-06	5959
Enterobacteriaceae	rs12306124	C	G	0.0789692	0.161755	12	26057827	0.0177894	9e-06	5959
Enterobacteriaceae	rs12606213	C	T	0.112796	0.077957	18	43610909	0.0242296	3.2e-06	5959
Enterobacteriaceae	rs1321323	C	T	0.155095	0.0377628	20	18784363	0.0337811	4.4e-06	5959
Enterobacteriaceae	rs148596915	A	G	0.227624	0.0171775	2	228133211	0.0507009	7.1e-06	5959
Enterobacteriaceae	rs17535596	G	A	0.153025	0.0477476	2	60541647	0.0306311	5.9e-07	5959
Enterobacteriaceae	rs34022830	G	A	0.284	0.014869	12	9955900	0.0537986	1.3e-07	5959
Enterobacteriaceae	rs4556017	C	T	-0.0963984	0.178173	7	100989509	0.0170714	1.6e-08	5959
Enterobacteriaceae	rs56342870	T	C	-0.104879	0.0860078	21	24373806	0.0231905	6.1e-06	5959
Enterobacteriaceae	rs58494940	C	T	0.0710418	0.237312	9	94507188	0.0154744	4.4e-06	5959
Enterobacteriaceae	rs62205298	A	T	0.116503	0.0706835	20	5684151	0.0262699	9.2e-06	5959
Enterobacteriaceae	rs62230270	A	G	0.164539	0.0340776	3	25092165	0.0361071	5.2e-06	5959
Enterobacteriaceae	rs67106669	C	A	0.108849	0.118475	20	51097477	0.020878	1.9e-07	5959
Enterobacteriaceae	rs73088820	C	T	-0.183255	0.0261301	20	17281382	0.0408991	7.4e-06	5959
Enterobacteriaceae	rs76580439	C	G	0.1601	0.0366655	6	86587620	0.0347999	4.2e-06	5959
Enterobacteriaceae	rs77889679	A	G	0.234029	0.0166526	14	94004867	0.0511239	4.7e-06	5959
Enterobacteriaceae	rs79315192	T	C	0.23264	0.0154466	1	233724665	0.0524324	9.1e-06	5959
Enterobacteriaceae	rs9403911	T	A	0.0742133	0.221885	6	148016422	0.0157146	2.3e-06	5959
Escherichia	rs1011166	A	G	0.22129	0.046973	5	133425999	0.0495875	8.1e-06	5959
Escherichia	rs11927941	G	A	0.108416	0.313245	3	186715257	0.0228105	2e-06	5959
Escherichia	rs12362837	C	T	-0.278712	0.0352172	11	33850667	0.0568719	9.5e-07	5959
Escherichia	rs12606213	C	T	0.175008	0.077957	18	43610909	0.0388551	6.7e-06	5959
Escherichia	rs145665430	G	A	0.174261	0.0993433	17	12914611	0.0354407	8.8e-07	5959
Escherichia	rs17547837	G	T	0.213998	0.0531229	5	18242108	0.046686	4.6e-06	5959
Escherichia	rs17636899	G	A	0.119766	0.214455	14	83804416	0.0257269	3.2e-06	5959
Escherichia	rs183650301	G	C	0.197277	0.060118	12	98645165	0.0443664	8.7e-06	5959
Escherichia	rs34022830	G	A	0.487842	0.014869	12	9955900	0.086274	1.6e-08	5959
Escherichia	rs4556017	C	T	-0.171023	0.178173	7	100989509	0.0273792	4.2e-10	5959
Escherichia	rs68005730	T	C	0.115868	0.237409	1	17961390	0.0246683	2.6e-06	5959
Escherichia	rs7204380	C	T	0.0981721	0.347503	16	84163605	0.0218273	6.9e-06	5959
Escherichia	rs74823954	T	C	0.247786	0.0398752	5	173713553	0.0542156	4.9e-06	5959
Syntrophorhabdaceae	rs10112842	T	C	0.0835097	0.016129	8	16283615	0.0186516	7.6e-06	5959
Syntrophorhabdaceae	rs111435886	C	T	0.0584748	0.033761	8	113994061	0.0129337	6.2e-06	5959
Syntrophorhabdaceae	rs117398108	G	T	-0.0967671	0.0175837	11	2866063	0.0176165	4e-08	5959
Syntrophorhabdaceae	rs118117880	C	T	-0.0464038	0.0517908	15	87762737	0.0104941	9.8e-06	5959
Syntrophorhabdaceae	rs12133985	C	T	0.0382482	0.0838415	1	83527278	0.00848343	6.5e-06	5959
Syntrophorhabdaceae	rs12417686	A	G	0.0255687	0.216378	11	20588131	0.00566789	6.4e-06	5959
Syntrophorhabdaceae	rs12597387	A	T	0.0220293	0.340115	16	52284598	0.00498302	9.8e-06	5959
Syntrophorhabdaceae	rs12960293	G	A	-0.0264245	0.287851	18	73976111	0.00539139	9.5e-07	5959
Syntrophorhabdaceae	rs150330685	A	G	0.0868974	0.0172588	2	65771048	0.0178825	1.2e-06	5959
Syntrophorhabdaceae	rs2595942	G	C	0.021547	0.386531	1	205007136	0.00481869	7.8e-06	5959
Syntrophorhabdaceae	rs2913633	C	T	0.0214753	0.497621	5	5236243	0.00467784	4.4e-06	5959
Syntrophorhabdaceae	rs3889124	G	A	0.0248257	0.275891	8	54467607	0.00529351	2.7e-06	5959
Syntrophorhabdaceae	rs61966451	T	G	-0.0308483	0.13934	13	92108221	0.00674129	4.7e-06	5959
Syntrophorhabdaceae	rs6468721	C	T	0.0293217	0.264578	8	100507870	0.00536982	4.7e-08	5959
Syntrophorhabdaceae	rs6581942	A	G	0.0263337	0.209257	12	40760660	0.00569634	3.8e-06	5959
Syntrophorhabdaceae	rs67305248	C	T	0.0257841	0.224953	19	4311108	0.00560933	4.3e-06	5959
Syntrophorhabdaceae	rs74389261	G	T	0.0667828	0.027077	1	40443689	0.0144351	3.7e-06	5959
Syntrophorhabdaceae	rs76013301	C	T	-0.0993725	0.0113982	12	91473990	0.0221714	7.4e-06	5959
Syntrophorhabdaceae	rs78190686	G	A	0.0754366	0.0227311	8	109689762	0.0157412	1.6e-06	5959
Syntrophorhabdaceae	rs9683216	A	T	0.0956278	0.0123488	3	4221214	0.0212322	6.7e-06	5959
Syntrophorhabdaceae	rs9904813	T	C	0.0539269	0.0408232	17	14725189	0.0118892	5.7e-06	5959
Eubacterium F sp000434115	rs1011649	A	C	0.148941	0.127141	11	14834562	0.0255295	5.4e-09	5959
Eubacterium F sp000434115	rs114394990	C	T	-0.205154	0.0374322	5	68168943	0.0455397	6.6e-06	5959
Eubacterium F sp000434115	rs117044520	A	T	0.204077	0.0374461	12	108119233	0.0458073	8.4e-06	5959
Eubacterium F sp000434115	rs1175553	A	G	0.0893859	0.290491	5	129057755	0.0188989	2.2e-06	5959
Eubacterium F sp000434115	rs11761850	A	G	-0.164407	0.0695667	7	155770321	0.034393	1.8e-06	5959
Eubacterium F sp000434115	rs133088	C	G	-0.209836	0.0439294	22	24974263	0.0426657	8.7e-07	5959
Eubacterium F sp000434115	rs13427124	C	T	0.145272	0.0868687	2	65833027	0.0306622	2.2e-06	5959
Eubacterium F sp000434115	rs142212372	A	G	0.367743	0.0111915	12	107252148	0.0825798	8.5e-06	5959
Eubacterium F sp000434115	rs144668594	A	G	0.280309	0.0217575	19	57632665	0.0590069	2e-06	5959
Eubacterium F sp000434115	rs148622213	T	C	0.281182	0.0231906	3	125818218	0.0574703	9.9e-07	5959
Eubacterium F sp000434115	rs17092214	T	C	-0.0795535	0.457655	8	20280966	0.0174914	5.4e-06	5959
Eubacterium F sp000434115	rs2669178	G	A	-0.0940468	0.21583	3	173012904	0.0210736	8.1e-06	5959
Eubacterium F sp000434115	rs28872256	C	A	0.0824253	0.412257	18	1608858	0.0175057	2.5e-06	5959
Eubacterium F sp000434115	rs4479445	C	T	-0.0855883	0.305133	2	77514917	0.0188582	5.7e-06	5959
Eubacterium F sp000434115	rs520309	C	T	-0.0861211	0.342025	1	32932655	0.0181131	2e-06	5959
Eubacterium F sp000434115	rs56006947	G	A	0.0858664	0.322407	13	95240392	0.0184282	3.2e-06	5959
Eubacterium F sp000434115	rs62581037	A	C	0.169033	0.0603448	9	130439082	0.0361982	3e-06	5959
Eubacterium F sp000434115	rs75147203	A	G	-0.159946	0.0689655	3	166329678	0.0343831	3.3e-06	5959
Eubacterium F sp000434115	rs9932540	A	G	0.180812	0.0457291	16	7906351	0.0408774	9.7e-06	5959
Aureimonas	rs10122182	T	C	-0.0213857	0.358307	9	4728729	0.00463971	4e-06	5959
Aureimonas	rs10916144	A	T	0.0231239	0.243794	1	227432948	0.00519986	8.7e-06	5959
Aureimonas	rs111785063	A	G	0.0588879	0.0287715	19	22463283	0.0133233	9.9e-06	5959
Aureimonas	rs116196949	T	C	-0.0707871	0.0214863	18	9014770	0.0153506	4e-06	5959
Aureimonas	rs117569402	C	T	0.0846476	0.0144854	21	30970876	0.0180622	2.8e-06	5959
Aureimonas	rs118154512	A	G	-0.0474755	0.053247	11	97789645	0.00988468	1.6e-06	5959
Aureimonas	rs13259457	G	C	-0.0324123	0.106675	8	10577843	0.00721811	7.1e-06	5959
Aureimonas	rs138330498	A	G	-0.0553199	0.0341699	19	18138631	0.0122667	6.5e-06	5959
Aureimonas	rs1567477	A	G	-0.022825	0.305233	4	178418326	0.00482897	2.3e-06	5959
Aureimonas	rs17024692	G	A	-0.0314864	0.132259	2	100747843	0.00667991	2.4e-06	5959
Aureimonas	rs2644302	T	C	-0.0293723	0.13414	7	2887938	0.00658322	8.1e-06	5959
Aureimonas	rs35086974	G	A	-0.0248818	0.199916	10	49103296	0.00555039	7.4e-06	5959
Aureimonas	rs4803162	G	A	-0.025242	0.214468	19	53705842	0.00541855	3.2e-06	5959
Aureimonas	rs6106640	A	G	-0.0335988	0.102575	20	2404790	0.00739349	5.5e-06	5959
Aureimonas	rs62114735	G	A	-0.0531453	0.0368135	2	15892539	0.0118978	7.9e-06	5959
Aureimonas	rs76485293	C	G	0.0611516	0.040658	20	21475983	0.0111136	3.7e-08	5959
Aureimonas	rs77844978	A	G	-0.0655817	0.0228879	8	31453700	0.0147646	8.9e-06	5959
Aureimonas	rs7925814	A	G	0.0256372	0.214105	11	43096489	0.00541206	2.2e-06	5959
Treponemataceae	rs10122401	C	T	0.0164875	0.479078	9	93009754	0.00371302	9e-06	5959
Treponemataceae	rs10248399	A	G	0.043969	0.0406245	7	147895166	0.00942582	3.1e-06	5959
Treponemataceae	rs111373549	C	T	0.0648758	0.0173928	3	114574825	0.0141295	4.4e-06	5959
Treponemataceae	rs111683933	C	T	0.0627832	0.0223454	11	116771333	0.0122536	3e-07	5959
Treponemataceae	rs112203024	A	G	0.0998357	0.00986842	1	90699842	0.0184756	6.5e-08	5959
Treponemataceae	rs112204525	A	T	0.0458952	0.0385784	4	25944855	0.00965112	2e-06	5959
Treponemataceae	rs11234097	G	A	0.0321877	0.0747561	11	84607472	0.006984	4.1e-06	5959
Treponemataceae	rs112345651	G	A	0.0999265	0.00888282	21	13869874	0.0199129	5.2e-07	5959
Treponemataceae	rs11258666	T	C	0.0187112	0.282837	10	13838515	0.00407431	4.4e-06	5959
Treponemataceae	rs113034221	C	T	0.0749321	0.0132248	3	72213603	0.0163232	4.4e-06	5959
Treponemataceae	rs113210920	A	C	0.0856776	0.0123061	7	126087945	0.0166841	2.8e-07	5959
Treponemataceae	rs113275882	A	G	0.0561622	0.0257273	5	5849842	0.0116145	1.3e-06	5959
Treponemataceae	rs113404636	C	A	0.0617328	0.0207307	4	188233810	0.0130413	2.2e-06	5959
Treponemataceae	rs113594963	G	T	0.118231	0.0102127	2	237453219	0.018413	1.4e-10	5959
Treponemataceae	rs113670015	C	G	0.0741703	0.014483	8	143969916	0.0153822	1.4e-06	5959
Treponemataceae	rs114980266	G	C	0.0384515	0.0493137	3	14868632	0.00851698	6.3e-06	5959
Treponemataceae	rs115088501	C	T	0.0683583	0.0158063	4	132222891	0.0148463	4.1e-06	5959
Treponemataceae	rs115341694	C	T	0.0616975	0.0235354	1	244220515	0.0121281	3.6e-07	5959
Treponemataceae	rs115950951	C	A	0.0857042	0.00986842	2	191426769	0.0186433	4.3e-06	5959
Treponemataceae	rs116419975	C	T	0.0425925	0.0506425	2	106301578	0.00849435	5.3e-07	5959
Treponemataceae	rs116568668	T	C	0.0624176	0.0197234	1	35241580	0.013464	3.6e-06	5959
Treponemataceae	rs11662819	C	G	0.0188022	0.330619	18	8364744	0.00399521	2.5e-06	5959
Treponemataceae	rs11695958	T	C	0.0630825	0.0185746	2	7691516	0.0135248	3.1e-06	5959
Treponemataceae	rs117162506	A	G	0.0806044	0.0106741	17	75176080	0.0179422	7e-06	5959
Treponemataceae	rs11726493	G	A	0.0521384	0.0247466	4	69873900	0.0117762	9.5e-06	5959
Treponemataceae	rs117297551	G	A	0.0448739	0.0380151	15	80100419	0.00965398	3.3e-06	5959
Treponemataceae	rs117350006	T	C	0.0679436	0.0203601	8	39809022	0.0130565	2e-07	5959
Treponemataceae	rs117448287	C	G	0.0804599	0.0108438	12	95344230	0.0177303	5.7e-06	5959
Treponemataceae	rs117559520	T	G	0.0391565	0.046282	16	1510302	0.00880927	8.8e-06	5959
Treponemataceae	rs117652333	A	G	0.0782952	0.0143291	8	101412500	0.0156725	5.9e-07	5959
Treponemataceae	rs118028334	A	G	0.0725829	0.013966	19	29215369	0.0157575	4.1e-06	5959
Treponemataceae	rs118072766	T	A	0.0384563	0.0527248	7	9823823	0.00826651	3.3e-06	5959
Treponemataceae	rs118093470	C	G	0.0674894	0.0183811	10	77360086	0.0137828	9.7e-07	5959
Treponemataceae	rs12567801	G	C	0.051492	0.026485	1	229235383	0.0114715	7.2e-06	5959
Treponemataceae	rs13410903	G	A	0.0370721	0.0518868	2	155626446	0.0083141	8.2e-06	5959
Treponemataceae	rs138054476	T	A	0.0817226	0.0178692	2	138994014	0.0139281	4.4e-09	5959
Treponemataceae	rs138418974	A	C	0.0602501	0.0196078	5	22317082	0.0132726	5.6e-06	5959
Treponemataceae	rs138735451	G	A	0.0777167	0.0125063	11	83129295	0.0165364	2.6e-06	5959
Treponemataceae	rs139432902	T	C	0.0593722	0.0198129	6	6898778	0.0133479	8.7e-06	5959
Treponemataceae	rs139962174	A	G	0.0770634	0.0143339	18	75431570	0.0153987	5.6e-07	5959
Treponemataceae	rs140313838	A	G	0.0848122	0.0111317	8	135259312	0.0177375	1.7e-06	5959
Treponemataceae	rs141397544	G	A	0.0561327	0.0249916	11	124591126	0.0119359	2.6e-06	5959
Treponemataceae	rs142986394	C	T	0.0328302	0.0858253	19	23240058	0.00650915	4.6e-07	5959
Treponemataceae	rs143346524	C	T	0.102372	0.0110831	3	65070050	0.0175992	6e-09	5959
Treponemataceae	rs144027086	A	G	0.0806277	0.0107635	7	15109288	0.0178539	6.3e-06	5959
Treponemataceae	rs144155477	A	G	0.0792074	0.0115137	2	6905331	0.0172741	4.5e-06	5959
Treponemataceae	rs147129587	A	G	0.079363	0.0109649	4	114159558	0.0177425	7.7e-06	5959
Treponemataceae	rs147263042	G	T	0.0682364	0.0167559	19	20457034	0.0146159	3e-06	5959
Treponemataceae	rs147313147	T	C	0.0817551	0.0106992	16	15571555	0.0180509	5.9e-06	5959
Treponemataceae	rs147896211	G	T	0.0915585	0.0121951	22	49227951	0.0169221	6.3e-08	5959
Treponemataceae	rs148743418	T	C	0.0543378	0.0272143	8	105893152	0.0113666	1.7e-06	5959
Treponemataceae	rs149614318	T	C	0.0837023	0.0152181	8	39773859	0.0150588	2.7e-08	5959
Treponemataceae	rs150863445	T	C	0.0663664	0.0172355	12	689310	0.014094	2.5e-06	5959
Treponemataceae	rs17117860	G	C	0.0623246	0.0233978	12	55685681	0.0124214	5.2e-07	5959
Treponemataceae	rs17249982	T	C	0.0208951	0.248234	16	51066412	0.00426762	9.8e-07	5959
Treponemataceae	rs181358879	C	T	0.0569764	0.0223893	5	171632744	0.012471	4.9e-06	5959
Treponemataceae	rs183424116	A	G	0.0385109	0.0476768	8	10632502	0.00869792	9.5e-06	5959
Treponemataceae	rs189651029	T	G	0.0393408	0.0465645	4	167028409	0.00877984	7.4e-06	5959
Treponemataceae	rs190058891	T	C	0.0829354	0.0116201	1	92770606	0.0172424	1.5e-06	5959
Treponemataceae	rs2111145	T	C	0.0930838	0.0131137	12	96582294	0.0162472	1e-08	5959
Treponemataceae	rs2629135	C	T	0.0501448	0.0340526	3	10919745	0.0102164	9.2e-07	5959
Treponemataceae	rs2725093	A	G	0.0501938	0.0297901	8	69494774	0.0109245	4.3e-06	5959
Treponemataceae	rs2815299	G	T	0.0773618	0.0127297	16	1850146	0.0165972	3.1e-06	5959
Treponemataceae	rs2861161	G	A	0.0575478	0.0296147	1	175201110	0.0109475	1.5e-07	5959
Treponemataceae	rs34253559	C	T	0.103934	0.0113522	18	41171549	0.0172945	1.9e-09	5959
Treponemataceae	rs34798853	T	C	0.0527158	0.0372859	15	73673642	0.00972769	6e-08	5959
Treponemataceae	rs3744886	T	G	0.0325311	0.0864438	18	79899561	0.00655656	7e-07	5959
Treponemataceae	rs3987847	C	T	0.066599	0.015953	17	38267006	0.0145633	4.8e-06	5959
Treponemataceae	rs41403046	T	C	0.0261005	0.111642	2	8356939	0.00589289	9.5e-06	5959
Treponemataceae	rs55824919	T	C	0.0451971	0.0524214	17	51787841	0.00834035	6e-08	5959
Treponemataceae	rs55972629	A	G	0.0842445	0.0134132	17	27363536	0.0160805	1.6e-07	5959
Treponemataceae	rs56029553	C	T	0.0804554	0.0136112	12	83689160	0.0160352	5.2e-07	5959
Treponemataceae	rs56400100	G	A	0.0705315	0.0186908	20	2020609	0.0135615	2e-07	5959
Treponemataceae	rs61861290	A	G	0.100663	0.00982038	10	93333862	0.0187759	8.3e-08	5959
Treponemataceae	rs61995932	A	G	0.0800165	0.0159037	2	169081698	0.0147315	5.6e-08	5959
Treponemataceae	rs62211036	C	T	0.0562544	0.0233283	21	22720284	0.0121607	3.7e-06	5959
Treponemataceae	rs62290420	A	G	0.0526494	0.0302698	3	179741577	0.0107288	9.2e-07	5959
Treponemataceae	rs72658326	A	G	0.075304	0.0134155	4	80257909	0.0160073	2.5e-06	5959
Treponemataceae	rs72735963	G	A	0.050337	0.0397079	4	148745758	0.00939167	8.3e-08	5959
Treponemataceae	rs72768718	C	T	0.0787159	0.0122218	5	73430718	0.0167444	2.6e-06	5959
Treponemataceae	rs72811553	T	C	0.0874364	0.0109409	16	80248483	0.0177125	8e-07	5959
Treponemataceae	rs74349628	A	G	0.0635052	0.0235968	13	76928882	0.0120428	1.3e-07	5959
Treponemataceae	rs75103757	T	C	0.0524476	0.0270386	5	173589027	0.0115475	5.6e-06	5959
Treponemataceae	rs75749065	A	G	0.0318233	0.089625	5	119956113	0.00659951	1.4e-06	5959
Treponemataceae	rs75781882	G	A	0.0637688	0.0189093	2	202306444	0.0135837	2.7e-06	5959
Treponemataceae	rs76173484	T	C	0.0852307	0.0193184	17	41157735	0.0133489	1.7e-10	5959
Treponemataceae	rs76289939	A	T	0.0638876	0.0236247	4	37640802	0.0122873	2e-07	5959
Treponemataceae	rs76325960	A	G	0.0677118	0.0147979	3	115833121	0.0151906	8.3e-06	5959
Treponemataceae	rs76342087	A	T	0.0812551	0.0172327	11	97758728	0.0141827	1e-08	5959
Treponemataceae	rs76542371	T	G	0.0505056	0.0263954	16	7331374	0.0114089	9.6e-06	5959
Treponemataceae	rs76732640	T	G	0.0890138	0.0108806	5	15789978	0.0179232	6.8e-07	5959
Treponemataceae	rs76960347	A	G	0.103114	0.0108403	16	87644157	0.01771	5.8e-09	5959
Treponemataceae	rs77053035	A	G	0.0879163	0.0137298	5	1510695	0.0157932	2.6e-08	5959
Treponemataceae	rs77360349	G	T	0.0538425	0.0287812	8	39189437	0.0110857	1.2e-06	5959
Treponemataceae	rs7737407	T	C	0.0270738	0.112644	5	135884634	0.00593934	5.2e-06	5959
Treponemataceae	rs78027171	G	A	0.0406744	0.0639904	20	43758401	0.00755368	7.3e-08	5959
Treponemataceae	rs78336224	T	C	0.0871993	0.0124537	3	21496984	0.0163744	1e-07	5959
Treponemataceae	rs78492870	A	G	0.0952296	0.0101527	13	18976806	0.0184574	2.5e-07	5959
Treponemataceae	rs78909375	T	C	0.0762717	0.0131247	1	170683542	0.016254	2.7e-06	5959
Treponemataceae	rs79854460	A	C	0.0744128	0.0131999	13	103070332	0.0161276	3.9e-06	5959
Treponemataceae	rs80003954	A	C	0.058932	0.0210818	11	134320165	0.0128755	4.7e-06	5959
Treponemataceae	rs80064742	T	A	0.0678763	0.015231	8	71621086	0.0149812	5.9e-06	5959
Treponemataceae	rs80068648	G	C	0.0787274	0.013034	13	108021537	0.0163105	1.4e-06	5959
Treponemataceae	rs965010	A	G	0.018592	0.274232	11	97033208	0.00417001	8.3e-06	5959
Massiliomicrobiota sp002160815	rs10122948	G	A	0.0526629	0.367392	9	85260700	0.0115136	4.8e-06	5959
Massiliomicrobiota sp002160815	rs1109286	A	G	0.0519215	0.425292	2	46406791	0.0112533	4e-06	5959
Massiliomicrobiota sp002160815	rs1114693	C	A	0.0680007	0.176315	16	78747949	0.0148234	4.5e-06	5959
Massiliomicrobiota sp002160815	rs116252621	T	C	0.0883915	0.0858896	4	107835941	0.0199856	9.7e-06	5959
Massiliomicrobiota sp002160815	rs117426443	T	C	0.113456	0.0670103	8	102181157	0.0224581	4.4e-07	5959
Massiliomicrobiota sp002160815	rs12268819	C	G	0.0604786	0.254352	10	96369900	0.0125775	1.5e-06	5959
Massiliomicrobiota sp002160815	rs12367641	C	T	0.0682477	0.164286	12	40696336	0.0148849	4.5e-06	5959
Massiliomicrobiota sp002160815	rs138394303	G	A	0.159429	0.0235713	1	166218599	0.0359135	9e-06	5959
Massiliomicrobiota sp002160815	rs1527633	C	T	-0.0522027	0.432917	3	22123368	0.0113239	4e-06	5959
Massiliomicrobiota sp002160815	rs189654928	T	C	0.119587	0.0453243	2	133019719	0.0260987	4.6e-06	5959
Massiliomicrobiota sp002160815	rs2531177	A	G	0.0538816	0.286363	4	15931696	0.0121192	8.7e-06	5959
Massiliomicrobiota sp002160815	rs3799627	T	C	0.112075	0.0525648	6	166553901	0.0249519	7.1e-06	5959
Massiliomicrobiota sp002160815	rs501808	T	G	0.25469	0.0105272	1	109833399	0.0539324	2.3e-06	5959
Massiliomicrobiota sp002160815	rs56053062	C	G	0.0666725	0.177669	1	23583025	0.0150001	8.8e-06	5959
Massiliomicrobiota sp002160815	rs59620059	C	A	0.0926041	0.0870973	10	33610280	0.0198674	3.1e-06	5959
Massiliomicrobiota sp002160815	rs6831652	T	C	0.0487477	0.447307	4	65434707	0.01097	8.8e-06	5959
Massiliomicrobiota sp002160815	rs6890044	C	T	0.0917114	0.134492	5	9998144	0.0161085	1.2e-08	5959
Massiliomicrobiota sp002160815	rs7434860	C	A	-0.0619071	0.224283	4	68643521	0.0135737	5.1e-06	5959
Massiliomicrobiota sp002160815	rs74380026	C	T	0.242851	0.012842	4	39849948	0.0493967	8.8e-07	5959
Massiliomicrobiota sp002160815	rs74826035	C	T	0.133026	0.0353169	12	76434961	0.0295441	6.7e-06	5959
Massiliomicrobiota sp002160815	rs75840424	G	T	0.22923	0.0125294	18	25957919	0.0493018	3.3e-06	5959
Massiliomicrobiota sp002160815	rs769290	C	T	0.0683857	0.171374	9	78602580	0.0148816	4.3e-06	5959
Massiliomicrobiota sp002160815	rs7729406	T	C	-0.0514643	0.364317	5	31777288	0.0112323	4.6e-06	5959
Massiliomicrobiota sp002160815	rs7735401	A	G	0.101115	0.0791568	5	165887963	0.020438	7.5e-07	5959
Massiliomicrobiota sp002160815	rs78126882	T	C	0.0940547	0.071741	6	132512799	0.0212085	9.2e-06	5959
Massiliomicrobiota sp002160815	rs9298861	G	A	-0.0524262	0.376189	9	25035253	0.0117944	8.8e-06	5959
Massiliomicrobiota sp002160815	rs9965872	T	C	-0.0854711	0.106406	18	42200035	0.0179221	1.9e-06	5959
Erysipelatoclostridiaceae	rs10122948	G	A	0.0491468	0.367392	9	85260700	0.0107083	4.4e-06	5959
Erysipelatoclostridiaceae	rs10470022	T	C	-0.0864804	0.077656	20	42840793	0.0190827	5.8e-06	5959
Erysipelatoclostridiaceae	rs117569402	C	T	-0.198053	0.0144854	21	30970876	0.0417712	2.1e-06	5959
Erysipelatoclostridiaceae	rs117731623	A	G	-0.167019	0.0207733	16	17306750	0.036494	4.7e-06	5959
Erysipelatoclostridiaceae	rs118043295	A	G	0.146601	0.0266541	9	134819781	0.0319089	4.3e-06	5959
Erysipelatoclostridiaceae	rs11978989	A	G	0.114096	0.0430586	7	85212802	0.0253485	6.8e-06	5959
Erysipelatoclostridiaceae	rs12510065	C	A	0.0529515	0.314042	4	135644741	0.0111738	2.1e-06	5959
Erysipelatoclostridiaceae	rs17215755	G	T	-0.0691688	0.130836	3	5852479	0.0152928	6.1e-06	5959
Erysipelatoclostridiaceae	rs3863021	A	G	-0.0508891	0.352134	2	136103170	0.0107279	2.1e-06	5959
Erysipelatoclostridiaceae	rs71375763	C	A	-0.127234	0.0527693	17	69958058	0.0229078	2.8e-08	5959
Erysipelatoclostridiaceae	rs7160055	C	T	0.108418	0.047619	14	55370905	0.0241779	7.3e-06	5959
Erysipelatoclostridiaceae	rs72904672	G	A	-0.130528	0.0331762	2	71678284	0.0285435	4.8e-06	5959
Erysipelatoclostridiaceae	rs74365113	A	G	0.083608	0.0855742	5	168229385	0.0183012	4.9e-06	5959
Erysipelatoclostridiaceae	rs7967182	T	C	0.0592543	0.194566	12	109073339	0.0130053	5.2e-06	5959
Erysipelatoclostridiaceae	rs80042659	A	G	-0.163913	0.021273	11	25663583	0.0356423	4.2e-06	5959
Leptospirales	rs10124327	G	T	-0.0127375	0.45567	9	31004866	0.00288171	9.9e-06	5959
Leptospirales	rs10850547	G	A	-0.015425	0.238159	12	115641858	0.0033834	5.1e-06	5959
Leptospirales	rs111270874	T	G	0.0374004	0.0325738	12	102936358	0.00814129	4.3e-06	5959
Leptospirales	rs113309549	T	C	0.0615191	0.0125336	1	115484753	0.012753	1.4e-06	5959
Leptospirales	rs113498618	C	G	0.0373925	0.045976	3	70294868	0.00685184	4.8e-08	5959
Leptospirales	rs12950851	T	C	-0.0154505	0.245519	17	73460992	0.00337778	4.8e-06	5959
Leptospirales	rs145216676	G	A	0.0368398	0.0331641	7	115285581	0.00808836	5.2e-06	5959
Leptospirales	rs149800944	G	C	0.0418612	0.0256258	3	139471296	0.00921865	5.6e-06	5959
Leptospirales	rs17025267	T	C	0.0135702	0.484787	1	215730565	0.00288292	2.5e-06	5959
Leptospirales	rs17434542	C	A	-0.0132891	0.44207	16	65182778	0.00293191	5.8e-06	5959
Leptospirales	rs2273976	C	T	0.0214058	0.106951	9	101547163	0.00467657	4.7e-06	5959
Leptospirales	rs265985	T	G	-0.0127294	0.480662	5	175411870	0.00287301	9.4e-06	5959
Leptospirales	rs36030262	C	T	0.0152003	0.269171	16	84362464	0.00330082	4.1e-06	5959
Leptospirales	rs4890770	G	C	0.0154463	0.274846	18	77821525	0.00320762	1.5e-06	5959
Leptospirales	rs4943232	T	C	0.0144553	0.273342	13	34602397	0.00321997	7.1e-06	5959
Leptospirales	rs6714153	G	T	-0.0175625	0.18061	2	11007917	0.00377991	3.4e-06	5959
Leptospirales	rs6978402	G	A	0.0135674	0.451832	7	1287225	0.00301206	6.7e-06	5959
Leptospirales	rs74954800	G	T	0.026057	0.0665142	8	96169235	0.00574959	5.8e-06	5959
Leptospirales	rs7522194	A	C	0.0161552	0.23947	1	177936334	0.0033746	1.7e-06	5959
Leptospirales	rs7620083	C	T	0.054839	0.0141921	3	171495525	0.0122594	7.7e-06	5959
Leptospirales	rs774854	T	C	0.0187404	0.192866	3	111969731	0.00364483	2.7e-07	5959
Leptospirales	rs80297309	G	T	-0.0363586	0.0382731	20	6760875	0.00751998	1.3e-06	5959
Leptospirales	rs9573330	A	G	-0.014809	0.365436	13	73944073	0.00297164	6.2e-07	5959
Leptospirales	rs9877732	C	G	0.0138077	0.324907	3	66441398	0.0030518	6.1e-06	5959
GCA-900199385 sp900320755	rs10134381	C	G	-0.0410375	0.183767	14	101529062	0.00742281	3.2e-08	5959
GCA-900199385 sp900320755	rs1155683	T	C	0.0331259	0.172692	2	211987944	0.00748657	9.7e-06	5959
GCA-900199385 sp900320755	rs117794339	A	G	-0.124469	0.0116103	19	36663569	0.0266031	2.9e-06	5959
GCA-900199385 sp900320755	rs1291699	A	G	0.0466107	0.0796146	16	4398495	0.010383	7.2e-06	5959
GCA-900199385 sp900320755	rs145848388	A	G	-0.0695471	0.0421107	2	94990626	0.014165	9.1e-07	5959
GCA-900199385 sp900320755	rs147916135	G	A	-0.0534242	0.0630585	7	144853456	0.0116768	4.8e-06	5959
GCA-900199385 sp900320755	rs149527935	A	G	-0.0862129	0.0250259	19	50730704	0.018443	2.9e-06	5959
GCA-900199385 sp900320755	rs1589435	T	C	0.0288346	0.263479	3	114561533	0.00651623	9.6e-06	5959
GCA-900199385 sp900320755	rs2723544	A	G	0.0253456	0.450825	7	17676680	0.00572792	9.6e-06	5959
GCA-900199385 sp900320755	rs28514714	T	C	-0.0310518	0.362434	14	49524658	0.00593332	1.7e-07	5959
GCA-900199385 sp900320755	rs35515607	C	A	-0.0274018	0.363683	9	3018435	0.00591618	3.6e-06	5959
GCA-900199385 sp900320755	rs4667565	G	C	-0.0304536	0.25063	2	168169307	0.0065543	3.4e-06	5959
GCA-900199385 sp900320755	rs62160533	A	T	0.087217	0.0237404	2	77314660	0.0188286	3.6e-06	5959
GCA-900199385 sp900320755	rs7023741	T	C	0.0387019	0.128214	9	4788791	0.00851354	5.5e-06	5959
GCA-900199385 sp900320755	rs74681494	C	T	0.0365431	0.193874	8	2494041	0.00728175	5.2e-07	5959
GCA-900199385 sp900320755	rs77788684	T	C	-0.122056	0.0118243	4	169355864	0.0263762	3.7e-06	5959
GCA-900199385 sp900320755	rs976621	A	G	-0.0282484	0.262021	1	147093550	0.00637455	9.4e-06	5959
Collinsella	rs1013779	T	C	0.0765566	0.402125	8	107082151	0.016907	6e-06	5959
Collinsella	rs116926743	C	G	-0.383896	0.0113312	7	83331031	0.0774636	7.2e-07	5959
Collinsella	rs12375090	T	C	-0.10466	0.169329	7	127102058	0.0216657	1.4e-06	5959
Collinsella	rs17022786	G	A	0.110343	0.210585	2	99564610	0.0204562	6.9e-08	5959
Collinsella	rs17466062	A	G	-0.280928	0.0191142	13	49040041	0.0600627	2.9e-06	5959
Collinsella	rs2277087	T	A	-0.0996892	0.172287	6	138447271	0.0220191	6e-06	5959
Collinsella	rs3750128	C	T	0.0747971	0.447116	7	77697093	0.0164704	5.6e-06	5959
Collinsella	rs4706314	C	T	-0.0738179	0.413373	6	68019238	0.0166593	9.4e-06	5959
Collinsella	rs646850	C	T	-0.0814458	0.345739	18	27552584	0.0173649	2.7e-06	5959
Collinsella	rs67968054	G	A	-0.104983	0.14743	2	153338498	0.023268	6.4e-06	5959
Collinsella	rs72930068	G	A	-0.122959	0.102918	2	198793896	0.027313	6.7e-06	5959
Collinsella	rs74997249	C	T	0.104952	0.144529	4	111310159	0.023242	6.3e-06	5959
Collinsella	rs7804744	G	A	0.0927193	0.217439	7	155503159	0.0207581	7.9e-06	5959
Collinsella	rs7981150	C	G	0.0916816	0.21005	13	94636082	0.0205004	7.7e-06	5959
Collinsella	rs9812270	A	G	0.180714	0.0475991	3	65558757	0.0391023	3.8e-06	5959
CAG-1031	rs10142807	C	G	-0.0840126	0.245552	14	40401502	0.0184519	5.3e-06	5959
CAG-1031	rs10815093	C	T	-0.0802083	0.36914	9	4842061	0.0165438	1.2e-06	5959
CAG-1031	rs117697640	G	T	-0.263431	0.0204426	8	21225195	0.0565087	3.1e-06	5959
CAG-1031	rs12831295	A	G	0.0905307	0.213213	12	128713885	0.0196953	4.3e-06	5959
CAG-1031	rs17059587	T	C	-0.0999387	0.183631	18	76569855	0.020859	1.7e-06	5959
CAG-1031	rs17293846	C	T	-0.10561	0.132857	3	185702524	0.0233107	5.9e-06	5959
CAG-1031	rs2658784	A	G	0.125215	0.0929412	11	93441455	0.0273718	4.8e-06	5959
CAG-1031	rs34434887	G	A	0.109049	0.126595	11	56407758	0.024224	6.7e-06	5959
CAG-1031	rs56252375	C	A	0.0846945	0.228535	2	128081295	0.018942	7.8e-06	5959
CAG-1031	rs73680295	T	C	0.334845	0.0122565	7	15855255	0.0730262	4.5e-06	5959
CAG-1031	rs73758312	T	C	0.181025	0.0423555	5	30519599	0.040105	6.4e-06	5959
CAG-1031	rs74502881	G	A	0.22797	0.0263603	5	127771057	0.0500681	5.3e-06	5959
CAG-1031	rs7464701	C	T	0.341415	0.011184	8	127607469	0.0754068	6e-06	5959
CAG-1031	rs74873203	C	T	0.300098	0.0147974	14	21035046	0.0653765	4.4e-06	5959
CAG-1031	rs75621094	C	T	0.144572	0.0667633	1	98447841	0.0320989	6.7e-06	5959
CAG-1031	rs75801088	T	C	-0.26529	0.0188249	2	184529036	0.0588149	6.5e-06	5959
CAG-1031	rs77432709	T	C	-0.192159	0.0352694	6	118766064	0.043386	9.5e-06	5959
CAG-1031	rs970308	G	A	0.0893115	0.199582	2	150762665	0.0201922	9.7e-06	5959
Lawsonibacter sp002161175	rs1014431	T	A	0.0325536	0.40135	2	7816981	0.00720836	6.3e-06	5959
Lawsonibacter sp002161175	rs11837890	T	G	0.0461177	0.121413	12	64470203	0.0104059	9.3e-06	5959
Lawsonibacter sp002161175	rs13241604	C	G	0.0796978	0.0421453	7	93362058	0.0172415	3.8e-06	5959
Lawsonibacter sp002161175	rs145834281	C	T	0.129366	0.014933	15	75301983	0.0283969	5.2e-06	5959
Lawsonibacter sp002161175	rs17212	G	A	0.0732078	0.0501624	7	142626839	0.015534	2.4e-06	5959
Lawsonibacter sp002161175	rs2857002	C	G	-0.0987058	0.0257503	20	506098	0.0219118	6.6e-06	5959
Lawsonibacter sp002161175	rs34087176	G	A	-0.0453867	0.131389	4	6978544	0.0102046	8.7e-06	5959
Lawsonibacter sp002161175	rs695161	G	A	-0.0329029	0.352052	1	32278265	0.0073835	8.3e-06	5959
Lawsonibacter sp002161175	rs71474116	T	C	0.0742775	0.0515993	11	124952984	0.015539	1.8e-06	5959
Lawsonibacter sp002161175	rs72772016	G	C	-0.135182	0.0126582	16	15714727	0.0304248	8.9e-06	5959
Lawsonibacter sp002161175	rs74625790	G	A	0.126591	0.0156381	5	143837642	0.027676	4.8e-06	5959
Lawsonibacter sp002161175	rs7631252	A	G	-0.0537349	0.147868	3	13762009	0.00960152	2.2e-08	5959
Lawsonibacter sp002161175	rs787419	T	A	0.0349888	0.374324	12	99587429	0.00707328	7.6e-07	5959
Lawsonibacter sp002161175	rs8122335	G	A	0.0373498	0.216026	20	763406	0.008361	7.9e-06	5959
Lawsonibacter sp002161175	rs9301925	T	C	0.0305729	0.493703	13	94014905	0.00691534	9.8e-06	5959
Kineothrix	rs10148857	G	T	-0.0313411	0.222649	14	32707472	0.00637796	8.9e-07	5959
Kineothrix	rs1043124	T	C	-0.0402464	0.0970939	12	132769585	0.00887536	5.8e-06	5959
Kineothrix	rs11039856	T	C	-0.0270127	0.260331	11	5952264	0.00596877	6e-06	5959
Kineothrix	rs11084715	T	C	0.0364532	0.11891	19	33219567	0.00809228	6.6e-06	5959
Kineothrix	rs113473250	C	T	-0.0456082	0.0968087	7	141998736	0.00918157	6.8e-07	5959
Kineothrix	rs12295710	T	C	-0.023388	0.476034	11	3228754	0.00520016	6.9e-06	5959
Kineothrix	rs1451109	G	A	0.0250019	0.341752	4	136150180	0.00550484	5.6e-06	5959
Kineothrix	rs151178782	T	C	0.0530321	0.0543405	20	60319310	0.0115893	4.7e-06	5959
Kineothrix	rs17024993	C	A	-0.0553545	0.0571141	1	215623679	0.0110529	5.5e-07	5959
Kineothrix	rs17601350	G	A	-0.0740779	0.0264572	8	31549053	0.0165324	7.4e-06	5959
Kineothrix	rs2433672	C	A	0.0305262	0.241309	1	54977846	0.00620404	8.6e-07	5959
Kineothrix	rs2782901	C	T	-0.0253002	0.383101	6	102082377	0.00545993	3.6e-06	5959
Kineothrix	rs34252101	A	C	-0.0701271	0.0295107	2	24395320	0.0156643	7.6e-06	5959
Kineothrix	rs3943702	C	T	-0.0360477	0.119892	4	117099321	0.00811753	9e-06	5959
Kineothrix	rs78264562	A	G	-0.0711039	0.0438715	1	38756086	0.0129818	4.3e-08	5959
Kineothrix	rs78460778	G	T	0.0512465	0.0609146	20	4634539	0.0111567	4.4e-06	5959
Kineothrix	rs8099623	G	T	0.0503133	0.0598107	18	68533308	0.0110865	5.7e-06	5959
Kineothrix	rs8139413	T	G	-0.0903929	0.0183587	22	44571051	0.0195308	3.7e-06	5959
Provencibacterium	rs10152644	G	A	0.0705778	0.0842706	15	26105604	0.0157355	7.3e-06	5959
Provencibacterium	rs10257376	C	G	0.043618	0.293616	7	158144300	0.00956536	5.1e-06	5959
Provencibacterium	rs11083269	A	G	-0.0423358	0.369416	18	28287082	0.00921297	4.3e-06	5959
Provencibacterium	rs113888016	C	G	-0.0787606	0.0688638	19	38599648	0.0171717	4.5e-06	5959
Provencibacterium	rs116526749	A	G	-0.0795421	0.083965	22	45619460	0.0156676	3.8e-07	5959
Provencibacterium	rs117873342	G	C	-0.085359	0.054077	14	96634976	0.0191598	8.4e-06	5959
Provencibacterium	rs118146551	T	A	-0.196617	0.00999328	10	90519337	0.0436063	6.5e-06	5959
Provencibacterium	rs17151564	T	C	0.0683946	0.153123	11	57055775	0.0122975	2.7e-08	5959
Provencibacterium	rs17459831	A	G	0.0761972	0.0686391	11	126103379	0.0172077	9.5e-06	5959
Provencibacterium	rs180930760	A	G	-0.0561057	0.143554	5	82504900	0.0125066	7.3e-06	5959
Provencibacterium	rs1932998	A	C	0.0735279	0.0801309	15	79540283	0.0160631	4.7e-06	5959
Provencibacterium	rs28470376	C	T	0.0608353	0.166077	4	53611592	0.0117544	2.3e-07	5959
Provencibacterium	rs4234793	A	G	-0.0603263	0.130318	4	6973281	0.0130334	3.7e-06	5959
Provencibacterium	rs4748994	C	T	0.0417299	0.365417	10	25011680	0.00891595	2.9e-06	5959
Provencibacterium	rs4782346	G	C	0.0436881	0.276014	16	88755687	0.00965209	6e-06	5959
Provencibacterium	rs59312570	A	G	0.0506369	0.209296	2	221637861	0.0106014	1.8e-06	5959
Provencibacterium	rs6474491	C	T	0.0532252	0.204136	8	38156330	0.0113418	2.7e-06	5959
Provencibacterium	rs72784078	T	C	-0.109279	0.0352042	5	119112570	0.023543	3.5e-06	5959
Provencibacterium	rs732409	A	G	0.115822	0.037979	6	16689206	0.0231174	5.4e-07	5959
Provencibacterium	rs7861839	C	G	0.0606032	0.132941	9	69906974	0.0127787	2.1e-06	5959
CAG-884	rs1015465	C	T	0.162722	0.0390166	6	30118563	0.0331164	8.9e-07	5959
CAG-884	rs11142878	T	C	0.235041	0.0156224	9	71550576	0.0525207	7.6e-06	5959
CAG-884	rs117574388	A	G	0.143834	0.0470578	17	20960653	0.0308596	3.1e-06	5959
CAG-884	rs139654497	A	T	0.289504	0.0114175	3	95611253	0.0618073	2.8e-06	5959
CAG-884	rs142169167	T	C	0.097332	0.0994924	14	47675891	0.0216829	7.2e-06	5959
CAG-884	rs143543844	A	G	0.300573	0.0126284	22	42634424	0.0586024	2.9e-07	5959
CAG-884	rs147833749	T	C	0.272125	0.0122792	4	95308187	0.0595397	4.9e-06	5959
CAG-884	rs149643665	T	C	0.279161	0.0130471	5	3138489	0.0575896	1.3e-06	5959
CAG-884	rs2400705	A	G	-0.0827502	0.187436	5	148811455	0.0169425	1e-06	5959
CAG-884	rs2583258	T	C	-0.0982251	0.10005	12	104048953	0.0215685	5.3e-06	5959
CAG-884	rs4854491	C	T	-0.065017	0.29889	2	68691550	0.0139776	3.3e-06	5959
CAG-884	rs710274	A	G	0.0640658	0.304461	14	97027576	0.0143216	7.7e-06	5959
CAG-884	rs74873861	C	G	0.165303	0.0360323	3	110696189	0.0354111	3e-06	5959
CAG-884	rs76012754	A	C	0.195669	0.0247019	16	20151540	0.0420947	3.3e-06	5959
CAG-884	rs7801158	T	C	-0.0624261	0.369082	7	64773248	0.0134785	3.6e-06	5959
CAG-884	rs79457354	A	G	0.234772	0.0159106	1	3745644	0.0525006	7.8e-06	5959
CAG-884	rs881358	T	C	-0.0771078	0.267978	7	106571913	0.0146513	1.4e-07	5959
CAG-884	rs9453677	C	A	0.0747969	0.183737	6	66289769	0.016691	7.4e-06	5959
CAG-884 sp000433875	rs1015465	C	T	0.148269	0.0390166	6	30118563	0.0301408	8.7e-07	5959
CAG-884 sp000433875	rs11632141	C	T	0.0823729	0.120941	15	39338070	0.0185989	9.5e-06	5959
CAG-884 sp000433875	rs117574388	A	G	0.129091	0.0470578	17	20960653	0.0280872	4.3e-06	5959
CAG-884 sp000433875	rs139654497	A	T	0.26551	0.0114175	3	95611253	0.0562554	2.4e-06	5959
CAG-884 sp000433875	rs142169167	T	C	0.0880409	0.0994924	14	47675891	0.0197353	8.2e-06	5959
CAG-884 sp000433875	rs143543844	A	G	0.275216	0.0126284	22	42634424	0.0533387	2.5e-07	5959
CAG-884 sp000433875	rs147833749	T	C	0.24065	0.0122792	4	95308187	0.0541912	9e-06	5959
CAG-884 sp000433875	rs149643665	T	C	0.254995	0.0130471	5	3138489	0.0524167	1.1e-06	5959
CAG-884 sp000433875	rs185065427	T	C	0.151102	0.0319807	4	6351544	0.0339876	8.8e-06	5959
CAG-884 sp000433875	rs2400705	A	G	-0.0774502	0.187436	5	148811455	0.0154207	5.1e-07	5959
CAG-884 sp000433875	rs2583258	T	C	-0.0890731	0.10005	12	104048953	0.0196314	5.7e-06	5959
CAG-884 sp000433875	rs28576121	A	G	-0.0739361	0.147768	19	20380913	0.0166089	8.5e-06	5959
CAG-884 sp000433875	rs4289081	T	C	0.0545141	0.482539	18	64277657	0.0119685	5.2e-06	5959
CAG-884 sp000433875	rs4854491	C	T	-0.0575848	0.29889	2	68691550	0.0127222	6e-06	5959
CAG-884 sp000433875	rs60994783	T	C	-0.0664996	0.197246	10	126501679	0.0149229	8.3e-06	5959
CAG-884 sp000433875	rs710274	A	G	0.0584675	0.304461	14	97027576	0.0130352	7.3e-06	5959
CAG-884 sp000433875	rs74873861	C	G	0.149538	0.0360323	3	110696189	0.0322303	3.5e-06	5959
CAG-884 sp000433875	rs76012754	A	C	0.178522	0.0247019	16	20151540	0.0383148	3.2e-06	5959
CAG-884 sp000433875	rs7801158	T	C	-0.0563334	0.369082	7	64773248	0.0122678	4.4e-06	5959
CAG-884 sp000433875	rs8037071	C	A	-0.0613069	0.251148	15	66803291	0.0138365	9.4e-06	5959
CAG-884 sp000433875	rs881358	T	C	-0.070967	0.267978	7	106571913	0.0133353	1e-07	5959
CAG-877	rs10155878	G	T	0.0769449	0.16221	7	3484755	0.017121	7e-06	5959
CAG-877	rs10224860	A	G	0.119478	0.0615722	7	101507555	0.0265005	6.5e-06	5959
CAG-877	rs1022995	C	T	-0.0644517	0.248864	9	87009631	0.0144544	8.2e-06	5959
CAG-877	rs11636887	A	G	0.0607302	0.338114	15	92515049	0.0134775	6.6e-06	5959
CAG-877	rs117803257	C	T	0.269029	0.0143649	15	24801804	0.0532898	4.5e-07	5959
CAG-877	rs118029639	C	T	0.287093	0.0097973	16	10729518	0.064783	9.4e-06	5959
CAG-877	rs12319957	T	A	0.0765786	0.189969	12	98391448	0.0163972	3e-06	5959
CAG-877	rs12880749	T	C	0.124891	0.0696267	14	83855181	0.0250465	6.2e-07	5959
CAG-877	rs149372364	A	G	0.24689	0.0147633	17	79236187	0.052789	2.9e-06	5959
CAG-877	rs150848189	A	G	0.0932804	0.104152	1	23609271	0.021025	9.1e-06	5959
CAG-877	rs1541227	G	A	0.0949213	0.123381	6	37534090	0.0195753	1.2e-06	5959
CAG-877	rs185174116	A	T	0.144015	0.0596416	1	7969741	0.0270798	1e-07	5959
CAG-877	rs185360179	G	T	0.12199	0.0570419	3	158318049	0.0273221	8e-06	5959
CAG-877	rs28479156	T	C	-0.119098	0.0628392	10	80128291	0.0262472	5.7e-06	5959
CAG-877	rs35859077	A	G	0.125129	0.0967191	11	1380850	0.0216462	7.4e-09	5959
CAG-877	rs4793300	C	G	0.0819029	0.14335	17	72672644	0.0181076	6.1e-06	5959
CAG-877	rs4797846	T	C	0.0896848	0.113106	18	13952712	0.0199181	6.7e-06	5959
CAG-877	rs55658188	C	T	0.0767886	0.159478	11	80191413	0.017327	9.3e-06	5959
CAG-877	rs56259239	C	A	0.100828	0.0873596	10	94507657	0.0225661	7.9e-06	5959
CAG-877	rs600936	G	C	0.177472	0.0267479	16	5468097	0.0391584	5.8e-06	5959
CAG-877	rs60740268	T	C	0.26208	0.0143678	16	50810972	0.0536913	1.1e-06	5959
CAG-877	rs62071628	A	G	-0.060073	0.484479	17	46278692	0.0129735	3.6e-06	5959
CAG-877	rs6686482	C	T	0.10426	0.0805832	1	34915694	0.0235352	9.4e-06	5959
CAG-877	rs6824700	A	G	-0.0776672	0.258621	4	7927483	0.0142423	4.9e-08	5959
CAG-877	rs6838736	A	G	0.105577	0.111317	4	120462459	0.0200631	1.4e-07	5959
CAG-877	rs76550020	T	C	0.102876	0.0875298	18	1065860	0.0225335	5e-06	5959
CAG-877	rs79305706	A	C	0.25395	0.0142568	1	29803838	0.0536	2.2e-06	5959
CAG-877	rs80081279	T	G	-0.133179	0.0474827	1	4638209	0.0297914	7.8e-06	5959
CAG-877	rs8037071	C	A	-0.0685712	0.251148	15	66803291	0.0148184	3.7e-06	5959
Sorangium	rs10156026	G	C	-0.0462994	0.0780935	7	21755645	0.00948646	1.1e-06	5959
Sorangium	rs10973146	G	A	0.0430188	0.072448	9	3706109	0.00966536	8.6e-06	5959
Sorangium	rs11043092	A	G	0.0283666	0.20813	11	11109119	0.00628604	6.4e-06	5959
Sorangium	rs113067949	G	A	-0.0794189	0.0234097	8	102583236	0.0169201	2.7e-06	5959
Sorangium	rs113184417	A	G	-0.101749	0.0144708	7	104430618	0.0214583	2.1e-06	5959
Sorangium	rs115458621	G	A	-0.0377803	0.100544	2	144853746	0.00850591	8.9e-06	5959
Sorangium	rs1171039	A	C	0.116682	0.0110775	1	190433424	0.0242097	1.4e-06	5959
Sorangium	rs11751849	C	T	-0.0785678	0.0222635	6	105764540	0.017255	5.3e-06	5959
Sorangium	rs12679510	C	T	-0.0246257	0.313435	8	34158892	0.0054853	7.1e-06	5959
Sorangium	rs13301484	C	A	-0.0626691	0.0352467	9	115597897	0.0138459	6e-06	5959
Sorangium	rs140487197	A	G	-0.0609267	0.0392851	1	215664741	0.0129349	2.5e-06	5959
Sorangium	rs144098858	C	T	-0.0907095	0.0167424	4	137252264	0.0197611	4.4e-06	5959
Sorangium	rs144842412	T	C	0.0941402	0.0145525	16	3666533	0.0211201	8.3e-06	5959
Sorangium	rs145227855	T	C	-0.070544	0.0286823	4	62086743	0.0152375	3.7e-06	5959
Sorangium	rs2026458	C	T	0.0233363	0.459092	6	12825642	0.00518883	6.9e-06	5959
Sorangium	rs3135871	C	T	-0.0411072	0.0910573	4	1800484	0.00893912	4.3e-06	5959
Sorangium	rs56232119	A	T	0.0578695	0.041347	12	94750234	0.0128821	7e-06	5959
Sorangium	rs618238	G	C	0.0435308	0.0813279	1	56869520	0.00937083	3.4e-06	5959
Sorangium	rs72708705	A	G	0.0684667	0.0295405	4	172787104	0.0149008	4.3e-06	5959
Sorangium	rs77367879	G	A	0.0958113	0.0159026	5	95428584	0.0203235	2.4e-06	5959
Sorangium	rs79503468	A	G	-0.097232	0.0137902	11	69757040	0.0217128	7.5e-06	5959
Enterococcus faecalis	rs10159276	C	G	0.0333769	0.247806	1	192386086	0.00746177	7.7e-06	5959
Enterococcus faecalis	rs11218199	T	C	0.123627	0.016563	11	121193815	0.0252192	9.5e-07	5959
Enterococcus faecalis	rs1136427	T	C	0.0426431	0.208004	12	116170682	0.00796152	8.5e-08	5959
Enterococcus faecalis	rs11941888	C	G	-0.0315543	0.301899	4	129147962	0.00708706	8.5e-06	5959
Enterococcus faecalis	rs12493593	C	T	0.0325493	0.274769	3	21595368	0.0072424	7e-06	5959
Enterococcus faecalis	rs13135225	A	T	0.0796084	0.0374196	4	69086592	0.017195	3.7e-06	5959
Enterococcus faecalis	rs138592102	G	A	0.135924	0.011169	8	136916235	0.0305903	8.9e-06	5959
Enterococcus faecalis	rs140737412	A	G	0.138418	0.013896	16	796999	0.0279579	7.4e-07	5959
Enterococcus faecalis	rs146461517	G	A	0.142777	0.0103833	2	198746975	0.0322282	9.4e-06	5959
Enterococcus faecalis	rs150545755	G	A	0.129327	0.0141105	6	128493431	0.0274994	2.6e-06	5959
Enterococcus faecalis	rs1861495	C	A	0.0328505	0.307316	17	72046913	0.00704338	3.1e-06	5959
Enterococcus faecalis	rs20437	T	C	0.106934	0.0282021	1	239508651	0.0197107	5.8e-08	5959
Enterococcus faecalis	rs34156236	T	C	-0.0371685	0.273111	2	12454817	0.00730499	3.6e-07	5959
Enterococcus faecalis	rs35367036	A	C	0.0775782	0.0397698	19	20776332	0.0168202	4e-06	5959
Enterococcus faecalis	rs4503697	G	A	0.0606712	0.0712487	13	86135489	0.012539	1.3e-06	5959
Enterococcus faecalis	rs500335	G	A	-0.0394847	0.193908	11	70650536	0.00816584	1.3e-06	5959
Enterococcus faecalis	rs62202525	G	C	0.0589951	0.0736558	20	38857018	0.0122732	1.5e-06	5959
Enterococcus faecalis	rs73005626	T	A	0.0604258	0.0621207	11	114705272	0.0135153	7.8e-06	5959
Enterococcus faecalis	rs73061635	A	G	0.0921934	0.0325051	7	8255170	0.0183692	5.2e-07	5959
Enterococcus faecalis	rs73371047	C	T	0.0681707	0.0509485	12	97682313	0.0148368	4.3e-06	5959
Enterococcus faecalis	rs75028901	C	G	0.0891458	0.0314079	7	10426957	0.0185653	1.6e-06	5959
Enterococcus faecalis	rs76257237	T	G	0.051759	0.0942105	12	126721511	0.0113179	4.8e-06	5959
Enterococcus faecalis	rs76898312	G	A	0.0848927	0.0394359	11	95866496	0.01682	4.5e-07	5959
Enterococcus faecalis	rs77383707	A	C	0.105647	0.0210741	14	25668614	0.0226054	3e-06	5959
Enterococcus faecalis	rs7959206	C	T	-0.0301661	0.427516	12	92026023	0.0068247	9.9e-06	5959
Acidaminococcus sp900315205	rs10162919	C	A	0.0320963	0.312754	15	31003585	0.00709127	6e-06	5959
Acidaminococcus sp900315205	rs10859228	G	A	-0.0322097	0.45614	12	91909211	0.00663439	1.2e-06	5959
Acidaminococcus sp900315205	rs114480009	G	A	0.136536	0.0143848	3	192672011	0.0280914	1.2e-06	5959
Acidaminococcus sp900315205	rs11650345	A	C	0.0412605	0.151984	17	79371574	0.00930995	9.3e-06	5959
Acidaminococcus sp900315205	rs138999137	G	C	0.185868	0.0111878	12	13382810	0.0315139	3.7e-09	5959
Acidaminococcus sp900315205	rs139614351	G	C	0.148108	0.0105485	6	73083022	0.0326419	5.7e-06	5959
Acidaminococcus sp900315205	rs148894440	T	C	0.0678118	0.0543753	2	150004007	0.0147113	4e-06	5959
Acidaminococcus sp900315205	rs17408183	C	T	0.110297	0.0180988	18	6171675	0.0249091	9.5e-06	5959
Acidaminococcus sp900315205	rs188890540	C	T	0.0695372	0.0496549	2	17905873	0.0153067	5.5e-06	5959
Acidaminococcus sp900315205	rs2543062	A	G	0.0386146	0.189949	8	39974506	0.00846332	5.1e-06	5959
Acidaminococcus sp900315205	rs30747	C	T	-0.0864659	0.0305878	5	136003151	0.0195037	9.3e-06	5959
Acidaminococcus sp900315205	rs4621606	T	C	-0.0373012	0.212024	6	90825639	0.00816423	4.9e-06	5959
Acidaminococcus sp900315205	rs56240842	A	G	-0.066734	0.0550583	5	159376471	0.0144714	4e-06	5959
Acidaminococcus sp900315205	rs57655157	A	G	0.0445382	0.143641	5	57343231	0.00945739	2.5e-06	5959
Acidaminococcus sp900315205	rs630359	C	G	0.042952	0.167571	2	31267850	0.0091463	2.7e-06	5959
Acidaminococcus sp900315205	rs73252933	C	T	-0.0692967	0.0517474	4	54115893	0.0147916	2.8e-06	5959
Acidaminococcus sp900315205	rs78002322	T	G	0.123785	0.0150204	13	103379288	0.0273769	6.1e-06	5959
Acidaminococcus sp900315205	rs789019	A	G	-0.0647339	0.0647603	12	28716499	0.0134341	1.4e-06	5959
Acidaminococcus sp900315205	rs7930399	A	C	-0.0308933	0.35652	11	45376666	0.00692521	8.2e-06	5959
Acidaminococcus sp900315205	rs80238466	C	T	-0.121426	0.0153911	4	133461494	0.0269845	6.8e-06	5959
Acidaminococcus sp900315205	rs9833967	T	C	0.0341244	0.286735	3	32807253	0.00750935	5.5e-06	5959
UBA7703	rs1016305	A	G	-0.0270845	0.445784	3	85033773	0.00595204	5.4e-06	5959
UBA7703	rs10923987	T	C	-0.123177	0.0136157	1	116183791	0.0250816	9.1e-07	5959
UBA7703	rs134023	T	C	0.0290755	0.303711	22	27646562	0.00638122	5.2e-06	5959
UBA7703	rs2357805	C	G	-0.0315217	0.251982	14	52693599	0.00692055	5.2e-06	5959
UBA7703	rs2711340	T	C	-0.0292959	0.408585	7	110001541	0.00613965	1.8e-06	5959
UBA7703	rs34692534	C	T	0.0288285	0.310776	21	21888837	0.00643832	7.5e-06	5959
UBA7703	rs4748132	A	G	0.0276607	0.482449	10	15017772	0.00597735	3.7e-06	5959
UBA7703	rs4968617	C	A	-0.0321122	0.304641	17	62676543	0.00645041	6.4e-07	5959
UBA7703	rs59454556	C	A	-0.0750242	0.031465	1	151117412	0.0168644	8.6e-06	5959
UBA7703	rs62155711	G	C	-0.0860564	0.0258722	2	83628878	0.018715	4.3e-06	5959
UBA7703	rs62363766	G	A	0.06939	0.0568163	5	31931460	0.0126578	4.2e-08	5959
UBA7703	rs6658858	G	A	-0.0281305	0.326835	1	234577913	0.00630211	8.1e-06	5959
UBA7703	rs67081594	C	T	0.0899329	0.0218414	15	35093759	0.0203054	9.5e-06	5959
UBA7703	rs75629510	T	A	-0.0488555	0.0874891	13	64560552	0.0105751	3.8e-06	5959
Cetobacterium A	rs1016305	A	G	0.0313798	0.445784	3	85033773	0.00667309	2.6e-06	5959
Cetobacterium A	rs10809680	T	C	0.0457503	0.115158	9	1212776	0.0103202	9.3e-06	5959
Cetobacterium A	rs111582823	T	C	0.0751833	0.0455771	7	75732967	0.0159041	2.3e-06	5959
Cetobacterium A	rs11224464	T	C	0.0537667	0.0852014	11	100812285	0.0118206	5.4e-06	5959
Cetobacterium A	rs114870832	G	A	-0.084289	0.0324992	14	86578060	0.0186825	6.4e-06	5959
Cetobacterium A	rs11638330	C	A	-0.0307895	0.380115	15	36498299	0.00687637	7.5e-06	5959
Cetobacterium A	rs117689224	A	G	0.120221	0.0167255	12	32233752	0.0260283	3.9e-06	5959
Cetobacterium A	rs138728925	G	A	0.0922015	0.0293124	10	9866345	0.0196043	2.6e-06	5959
Cetobacterium A	rs143231962	C	G	0.168395	0.00952782	1	7642162	0.0341877	8.4e-07	5959
Cetobacterium A	rs1476635	G	A	0.0423446	0.147229	7	2884635	0.00942631	7.1e-06	5959
Cetobacterium A	rs148018107	C	A	0.13853	0.0113982	1	74073671	0.0304278	5.3e-06	5959
Cetobacterium A	rs16873505	T	A	-0.0547831	0.113513	6	45562275	0.0105698	2.2e-07	5959
Cetobacterium A	rs17025267	T	C	0.0307672	0.484787	1	215730565	0.00662858	3.5e-06	5959
Cetobacterium A	rs1734502	C	A	0.0399426	0.172585	21	35658016	0.00878039	5.4e-06	5959
Cetobacterium A	rs17689208	T	C	0.0537129	0.128862	3	69800796	0.00991819	6.1e-08	5959
Cetobacterium A	rs1934931	A	G	-0.0317403	0.40143	9	18546970	0.00676748	2.7e-06	5959
Cetobacterium A	rs2867794	A	G	-0.0352287	0.34	20	44114513	0.00690494	3.4e-07	5959
Cetobacterium A	rs2980649	T	G	0.0304926	0.417918	8	6657912	0.00667485	4.9e-06	5959
Cetobacterium A	rs3109109	C	T	0.0513923	0.147427	7	112445345	0.00939947	4.6e-08	5959
Cetobacterium A	rs34603187	T	C	-0.0412828	0.149578	6	13130005	0.00927943	8.6e-06	5959
Cetobacterium A	rs35746115	A	C	-0.0338018	0.251547	17	73460072	0.00764885	9.9e-06	5959
Cetobacterium A	rs367922	G	A	0.0311709	0.424853	22	17831625	0.00659963	2.3e-06	5959
Cetobacterium A	rs3752497	T	C	-0.0553905	0.0814578	22	24185239	0.0121133	4.8e-06	5959
Cetobacterium A	rs56869241	T	C	-0.0483756	0.10559	12	20065398	0.0108837	8.8e-06	5959
Cetobacterium A	rs62510266	T	G	-0.0659566	0.0532905	8	78083212	0.0148331	8.7e-06	5959
Cetobacterium A	rs74840827	C	T	-0.0611728	0.0718274	8	6910588	0.0127286	1.5e-06	5959
Cetobacterium A	rs75145533	G	A	0.091394	0.0341909	20	7570148	0.0183588	6.4e-07	5959
Cetobacterium A	rs7915024	A	G	0.0384192	0.193191	10	51990196	0.00838322	4.6e-06	5959
Massiliomicrobiota	rs10164254	G	T	0.0722689	0.218919	18	80006322	0.015549	3.4e-06	5959
Massiliomicrobiota	rs10786280	G	A	0.0844769	0.140279	10	96337350	0.0182805	3.8e-06	5959
Massiliomicrobiota	rs1114693	C	A	0.084983	0.176315	16	78747949	0.0172895	8.9e-07	5959
Massiliomicrobiota	rs11678216	T	C	-0.23851	0.0193903	2	169123120	0.0471012	4.1e-07	5959
Massiliomicrobiota	rs117426443	T	C	0.119305	0.0670103	8	102181157	0.0261917	5.2e-06	5959
Massiliomicrobiota	rs117531883	A	G	0.28563	0.0101869	8	8451544	0.0641353	8.4e-06	5959
Massiliomicrobiota	rs191790216	G	C	0.146876	0.0445378	2	133214074	0.0308415	1.9e-06	5959
Massiliomicrobiota	rs2862353	T	C	-0.0621043	0.303749	2	81009868	0.0140352	9.6e-06	5959
Massiliomicrobiota	rs525420	A	G	0.0656482	0.298103	19	7871322	0.0141834	3.7e-06	5959
Massiliomicrobiota	rs59620059	C	A	0.108539	0.0870973	10	33610280	0.0231713	2.8e-06	5959
Massiliomicrobiota	rs67634629	C	T	0.102226	0.0902591	15	82952022	0.0223172	4.6e-06	5959
Massiliomicrobiota	rs6890044	C	T	0.091271	0.134492	5	9998144	0.0187889	1.2e-06	5959
Massiliomicrobiota	rs7434860	C	A	-0.072803	0.224283	4	68643521	0.0158326	4.3e-06	5959
Massiliomicrobiota	rs74380026	C	T	0.258305	0.012842	4	39849948	0.0576173	7.4e-06	5959
Massiliomicrobiota	rs76529909	T	G	-0.114562	0.0960076	5	31766075	0.0217195	1.3e-07	5959
Massiliomicrobiota	rs7735401	A	G	0.118882	0.0791568	5	165887963	0.0238388	6.1e-07	5959
Massiliomicrobiota	rs7974939	C	T	0.0869021	0.163697	12	40686693	0.0173818	5.7e-07	5959
Massiliomicrobiota	rs9435326	C	T	-0.0915997	0.119438	1	106942762	0.0197873	3.7e-06	5959
Enorma massiliensis	rs10164392	C	T	0.0463785	0.244725	19	13564880	0.00989104	2.7e-06	5959
Enorma massiliensis	rs10887595	C	T	0.038233	0.474237	10	86389541	0.00834592	4.6e-06	5959
Enorma massiliensis	rs11185017	G	C	0.0433087	0.258844	1	106930544	0.00939947	4.1e-06	5959
Enorma massiliensis	rs11185641	A	G	0.144429	0.0206612	9	134210223	0.0294258	9.2e-07	5959
Enorma massiliensis	rs11187097	C	T	0.0589443	0.11296	10	92614846	0.0130259	6e-06	5959
Enorma massiliensis	rs115025306	T	C	0.106712	0.0329151	4	94650221	0.0234543	5.4e-06	5959
Enorma massiliensis	rs115165446	T	G	0.171951	0.0131048	7	25565499	0.03656	2.6e-06	5959
Enorma massiliensis	rs11733057	A	C	-0.0375264	0.422178	4	14642043	0.00844719	8.9e-06	5959
Enorma massiliensis	rs117815047	A	G	0.0832061	0.0572269	15	47439210	0.0177797	2.9e-06	5959
Enorma massiliensis	rs13030600	T	C	0.115122	0.0368679	2	154772996	0.0221996	2.2e-07	5959
Enorma massiliensis	rs141896917	A	G	0.131283	0.026151	1	47691761	0.0260399	4.6e-07	5959
Enorma massiliensis	rs141952158	T	A	0.0868232	0.0583954	11	77625018	0.0176634	8.9e-07	5959
Enorma massiliensis	rs144145510	A	C	-0.106368	0.0351306	6	55216740	0.022453	2.2e-06	5959
Enorma massiliensis	rs145522782	A	G	0.177749	0.0121992	12	93065509	0.0378719	2.7e-06	5959
Enorma massiliensis	rs147974285	A	G	0.139254	0.0185779	6	45925170	0.0308233	6.2e-06	5959
Enorma massiliensis	rs148441680	A	C	0.171253	0.0114401	19	58085631	0.0382452	7.5e-06	5959
Enorma massiliensis	rs1783556	G	C	0.0400501	0.317995	11	75509017	0.00895233	7.7e-06	5959
Enorma massiliensis	rs2956587	C	A	0.093197	0.0436648	5	36476914	0.0202985	4.4e-06	5959
Enorma massiliensis	rs3773155	G	A	0.0786094	0.0723286	3	127719685	0.016023	9.3e-07	5959
Enorma massiliensis	rs42047	T	C	-0.0391916	0.422132	7	82322669	0.00844636	3.5e-06	5959
Enorma massiliensis	rs4252675	C	T	0.0779267	0.0713324	1	204525448	0.0162281	1.6e-06	5959
Enorma massiliensis	rs4685305	G	A	-0.0671172	0.092187	3	16062724	0.0144698	3.5e-06	5959
Enorma massiliensis	rs59782812	C	T	0.0448848	0.215882	2	125837871	0.00999595	7.1e-06	5959
Enorma massiliensis	rs6105392	G	C	0.0575248	0.128132	20	15333395	0.0123581	3.2e-06	5959
Enorma massiliensis	rs6981912	G	A	0.0449487	0.221103	8	133665874	0.0100509	7.7e-06	5959
Enorma massiliensis	rs72774579	C	T	0.183691	0.012329	10	609574	0.0375018	9.7e-07	5959
Enorma massiliensis	rs72794529	C	T	0.171276	0.0158223	16	76986784	0.0334167	3e-07	5959
Enorma massiliensis	rs74829703	C	A	0.140578	0.0172792	4	176944427	0.0315704	8.5e-06	5959
Enorma massiliensis	rs76522818	G	C	0.177741	0.0117538	19	54252055	0.0384495	3.8e-06	5959
Enorma massiliensis	rs77774027	G	A	0.113258	0.0278542	2	73935838	0.0254049	8.3e-06	5959
An7	rs1016579	A	G	0.0817956	0.0424043	8	128187715	0.0181092	6.3e-06	5959
An7	rs118162561	C	G	0.0961169	0.0326105	13	55593007	0.020823	3.9e-06	5959
An7	rs139195374	C	T	0.0655593	0.0769656	6	167517039	0.0146199	7.3e-06	5959
An7	rs143347000	A	G	0.0574873	0.0910088	19	38860157	0.012811	7.2e-06	5959
An7	rs145171932	A	G	0.123477	0.0272972	11	105583532	0.0225103	4.1e-08	5959
An7	rs17258709	A	G	-0.0480784	0.146414	3	60066979	0.0105296	5e-06	5959
An7	rs2283177	T	C	0.0714829	0.0587888	11	2591641	0.0155977	4.6e-06	5959
An7	rs2797887	C	T	0.119365	0.0197612	10	13929656	0.0265818	7.1e-06	5959
An7	rs3911603	C	T	-0.0438764	0.165043	4	179546222	0.00992335	9.8e-06	5959
An7	rs4674463	A	C	-0.0710934	0.0716093	2	219860110	0.0143534	7.3e-07	5959
An7	rs4722327	T	G	0.034588	0.43882	7	24121890	0.00738657	2.8e-06	5959
An7	rs61742849	A	G	0.137142	0.0188917	1	113683521	0.0267657	3e-07	5959
An7	rs7043204	G	A	0.0414647	0.203498	9	35898771	0.00909919	5.2e-06	5959
An7	rs76928381	T	C	0.153177	0.0166695	12	68482770	0.0290407	1.3e-07	5959
Elusimicrobiaceae	rs10169476	T	C	-0.0321673	0.269217	2	183347719	0.00693068	3.5e-06	5959
Elusimicrobiaceae	rs111598340	A	G	0.0898289	0.0251359	7	103572623	0.0193923	3.6e-06	5959
Elusimicrobiaceae	rs114024681	G	A	0.0922129	0.022211	2	225722003	0.0203783	6e-06	5959
Elusimicrobiaceae	rs114056242	G	A	0.0634035	0.0480342	5	164225338	0.0139738	5.7e-06	5959
Elusimicrobiaceae	rs116957498	T	C	0.0757601	0.0355821	18	40403506	0.0160938	2.5e-06	5959
Elusimicrobiaceae	rs12204174	C	T	0.114881	0.0143003	6	147689920	0.0250904	4.7e-06	5959
Elusimicrobiaceae	rs12610438	C	T	0.0687314	0.0409268	19	7735190	0.0153112	7.2e-06	5959
Elusimicrobiaceae	rs138455564	G	A	0.135988	0.0119368	9	429219	0.0275945	8.3e-07	5959
Elusimicrobiaceae	rs139249806	G	A	0.131917	0.0113214	13	39753789	0.0285223	3.7e-06	5959
Elusimicrobiaceae	rs1444089	T	C	0.0556361	0.062542	12	59072299	0.012317	6.3e-06	5959
Elusimicrobiaceae	rs147566687	A	G	0.132009	0.0132624	21	17135022	0.0260337	4e-07	5959
Elusimicrobiaceae	rs16924464	C	G	0.141593	0.0101732	10	24280201	0.0294666	1.5e-06	5959
Elusimicrobiaceae	rs190940994	T	C	0.0686809	0.0415196	16	62724902	0.0148537	3.8e-06	5959
Elusimicrobiaceae	rs193146807	T	G	0.101836	0.0227118	7	45829735	0.0199471	3.3e-07	5959
Elusimicrobiaceae	rs2096386	G	A	0.02871	0.452141	6	25787589	0.00595566	1.4e-06	5959
Elusimicrobiaceae	rs2196610	T	C	-0.0278918	0.384939	7	51106166	0.00616553	6.1e-06	5959
Elusimicrobiaceae	rs34693181	C	T	0.113072	0.0143928	1	215930085	0.0253107	7.9e-06	5959
Elusimicrobiaceae	rs34974477	A	G	0.11299	0.0142665	11	70752382	0.0251967	7.3e-06	5959
Elusimicrobiaceae	rs35783488	G	A	0.127786	0.0124113	3	106206527	0.027252	2.7e-06	5959
Elusimicrobiaceae	rs560107	A	G	0.0343447	0.199207	3	73233367	0.007503	4.7e-06	5959
Elusimicrobiaceae	rs61770492	T	C	0.112618	0.0147109	1	67625521	0.024841	5.8e-06	5959
Elusimicrobiaceae	rs71411664	G	A	0.0874564	0.0266958	14	43031725	0.0187213	3e-06	5959
Elusimicrobiaceae	rs7262243	T	C	0.0822496	0.0281987	20	58588908	0.017914	4.4e-06	5959
Elusimicrobiaceae	rs72829169	T	C	0.103901	0.0274254	5	148877509	0.0183669	1.5e-08	5959
Elusimicrobiaceae	rs7287312	A	T	0.141068	0.00953516	22	50649753	0.0312	6.1e-06	5959
Elusimicrobiaceae	rs76008757	C	G	0.101548	0.0193314	8	137780235	0.022018	4e-06	5959
Elusimicrobiaceae	rs76422071	T	C	-0.0381567	0.144129	4	5324229	0.00852297	7.6e-06	5959
Elusimicrobiaceae	rs77000231	T	G	0.115148	0.0172327	3	53251465	0.0229339	5.1e-07	5959
Elusimicrobiaceae	rs7743698	G	T	-0.0281018	0.370333	6	131526872	0.0061997	5.8e-06	5959
Elusimicrobiaceae	rs78519478	T	C	0.0669146	0.0426156	3	131580082	0.015074	9e-06	5959
Elusimicrobiaceae	rs7958705	A	G	0.0611432	0.0527909	12	5935715	0.013355	4.7e-06	5959
Elusimicrobiaceae	rs8055008	A	C	0.0350337	0.229097	16	6995505	0.00720756	1.2e-06	5959
Elusimicrobiaceae	rs868915	G	A	0.0521942	0.0809508	10	62581062	0.0109256	1.8e-06	5959
Elusimicrobiaceae	rs9892222	C	T	0.0527225	0.0685729	17	59295905	0.0119187	9.7e-06	5959
Herbinix	rs10179153	G	C	-0.0255276	0.398971	2	178413053	0.00564831	6.2e-06	5959
Herbinix	rs1021600	T	C	0.04286	0.101849	3	139607215	0.00917888	3e-06	5959
Herbinix	rs10811055	C	T	0.0337238	0.214298	9	18894716	0.00672389	5.3e-07	5959
Herbinix	rs140856044	A	C	-0.125969	0.0119428	10	66274760	0.0253157	6.5e-07	5959
Herbinix	rs144157767	A	G	-0.0380587	0.138279	9	92686786	0.00805948	2.3e-06	5959
Herbinix	rs149322794	G	A	0.0981474	0.0164169	7	29669399	0.0217527	6.4e-06	5959
Herbinix	rs1495379	C	T	0.0507853	0.0756857	12	71199391	0.0104096	1.1e-06	5959
Herbinix	rs17015646	T	C	0.0430504	0.0910114	2	78785614	0.00974039	9.9e-06	5959
Herbinix	rs180817458	T	G	0.0864828	0.0261504	4	48664521	0.0174643	7.3e-07	5959
Herbinix	rs188474226	G	A	0.11949	0.0118507	7	4645772	0.0255362	2.9e-06	5959
Herbinix	rs34553248	A	C	-0.0376703	0.13789	3	18311094	0.00797	2.3e-06	5959
Herbinix	rs59532905	A	T	0.0956132	0.0185465	5	98095816	0.0202147	2.2e-06	5959
Herbinix	rs66754645	A	C	0.0312447	0.203629	6	138801779	0.00689904	5.9e-06	5959
Herbinix	rs72667983	C	T	0.079561	0.026115	14	32635862	0.0172955	4.2e-06	5959
Herbinix	rs73441764	T	C	-0.081171	0.0229566	22	49861838	0.0183144	9.3e-06	5959
Herbinix	rs80058635	T	G	0.0615447	0.0429195	6	74684529	0.0135281	5.4e-06	5959
Herbinix	rs9393512	G	A	0.050087	0.0735497	6	23935124	0.0107238	3e-06	5959
Herbinix	rs967895	A	G	-0.0265738	0.346774	2	111043825	0.00583638	5.3e-06	5959
Parabacteroides	rs10180730	C	T	-0.0750682	0.23949	2	218012994	0.0164274	4.9e-06	5959
Parabacteroides	rs10822361	T	C	-0.0851266	0.164041	10	64886029	0.0187317	5.5e-06	5959
Parabacteroides	rs10825293	C	T	0.065014	0.394853	10	54273883	0.01448	7.1e-06	5959
Parabacteroides	rs116546819	A	T	-0.269124	0.0136709	2	129763266	0.0595929	6.3e-06	5959
Parabacteroides	rs12077014	G	A	-0.0669185	0.367295	1	181430143	0.0144914	3.9e-06	5959
Parabacteroides	rs12673506	A	G	0.10188	0.201481	7	29382170	0.017659	8e-09	5959
Parabacteroides	rs13012303	T	C	-0.127127	0.0673045	2	184930836	0.0278067	4.8e-06	5959
Parabacteroides	rs151226500	A	G	-0.197296	0.0251145	8	39206362	0.0445778	9.6e-06	5959
Parabacteroides	rs16880908	G	T	-0.132413	0.0609017	5	53123630	0.0290944	5.3e-06	5959
Parabacteroides	rs17524995	G	A	-0.112098	0.101756	8	79643751	0.023046	1.1e-06	5959
Parabacteroides	rs17727145	T	C	-0.0809486	0.197305	19	44370209	0.0176397	4.5e-06	5959
Parabacteroides	rs1877593	C	T	0.067837	0.319701	3	157820199	0.0149153	5.4e-06	5959
Parabacteroides	rs2425862	A	G	0.0658861	0.483633	20	46302925	0.0143866	4.7e-06	5959
Parabacteroides	rs2655609	G	C	-0.153187	0.0508044	17	74539493	0.0320944	1.8e-06	5959
Parabacteroides	rs60892486	T	C	0.0895224	0.181926	14	101177793	0.0188483	2e-06	5959
Parabacteroides	rs7073854	G	T	0.0676037	0.396049	10	63709339	0.0143157	2.3e-06	5959
Parabacteroides	rs7160795	T	C	0.0693198	0.28819	14	82915867	0.015374	6.5e-06	5959
Parabacteroides	rs7187902	T	C	0.071237	0.270236	16	57639210	0.0157403	6e-06	5959
Parabacteroides	rs73150259	G	A	-0.283892	0.0133232	20	61506571	0.060986	3.2e-06	5959
Parabacteroides	rs75500683	C	T	-0.145086	0.048357	10	77639215	0.0325374	8.2e-06	5959
Parabacteroides	rs7580217	C	T	-0.104204	0.163215	2	47535880	0.0188081	3e-08	5959
Parabacteroides	rs78920739	T	C	0.113054	0.0862884	5	151195269	0.0250366	6.3e-06	5959
Parabacteroides	rs9290864	G	A	0.0681429	0.367942	3	187787986	0.0144238	2.3e-06	5959
Tannerellaceae	rs10180730	C	T	-0.0718185	0.23949	2	218012994	0.0155221	3.7e-06	5959
Tannerellaceae	rs10822361	T	C	-0.0812304	0.164041	10	64886029	0.0176997	4.4e-06	5959
Tannerellaceae	rs115138712	C	T	-0.196295	0.0233503	5	76159921	0.044051	8.3e-06	5959
Tannerellaceae	rs11924583	G	A	0.0674787	0.368705	3	187791759	0.013635	7.5e-07	5959
Tannerellaceae	rs12077014	G	A	-0.0632426	0.367295	1	181430143	0.0136932	3.9e-06	5959
Tannerellaceae	rs12673506	A	G	0.0933556	0.201481	7	29382170	0.0166865	2.2e-08	5959
Tannerellaceae	rs139678466	A	G	-0.179145	0.0272972	4	144220825	0.0404524	9.5e-06	5959
Tannerellaceae	rs139748500	C	G	-0.284515	0.0108824	12	57333105	0.0633295	7e-06	5959
Tannerellaceae	rs16880908	G	T	-0.128866	0.0609017	5	53123630	0.0274896	2.8e-06	5959
Tannerellaceae	rs17524995	G	A	-0.105701	0.101756	8	79643751	0.0217757	1.2e-06	5959
Tannerellaceae	rs17727145	T	C	-0.0759203	0.197305	19	44370209	0.0166679	5.2e-06	5959
Tannerellaceae	rs1877593	C	T	0.0660626	0.319701	3	157820199	0.014094	2.8e-06	5959
Tannerellaceae	rs2425862	A	G	0.0630849	0.483633	20	46302925	0.0135942	3.5e-06	5959
Tannerellaceae	rs2655609	G	C	-0.140501	0.0508044	17	74539493	0.0303264	3.6e-06	5959
Tannerellaceae	rs34221271	A	G	-0.123463	0.0680101	2	184941173	0.0261733	2.4e-06	5959
Tannerellaceae	rs55720747	T	C	0.144475	0.0440753	16	51998601	0.0326073	9.4e-06	5959
Tannerellaceae	rs58715837	A	C	-0.124387	0.0594512	17	2401501	0.0281294	9.8e-06	5959
Tannerellaceae	rs60892486	T	C	0.087843	0.181926	14	101177793	0.0178104	8.1e-07	5959
Tannerellaceae	rs7073854	G	T	0.0634427	0.396049	10	63709339	0.013527	2.7e-06	5959
Tannerellaceae	rs73150259	G	A	-0.264862	0.0133232	20	61506571	0.0576271	4.3e-06	5959
Tannerellaceae	rs755396	C	T	-0.0756288	0.182276	13	100954069	0.0168767	7.4e-06	5959
Tannerellaceae	rs7580217	C	T	-0.0969275	0.163215	2	47535880	0.0177716	4.9e-08	5959
Tannerellaceae	rs76930811	C	T	-0.115859	0.069244	12	99432835	0.026044	8.6e-06	5959
Acetobacterales	rs10181047	T	C	0.0121141	0.364286	2	208377214	0.00267405	5.9e-06	5959
Acetobacterales	rs10781012	G	A	-0.0172745	0.13386	9	71318836	0.0037525	4.2e-06	5959
Acetobacterales	rs10878425	T	C	-0.0124292	0.337956	12	66452358	0.00270984	4.5e-06	5959
Acetobacterales	rs116870050	A	G	0.0210636	0.0822114	15	66975983	0.00461458	5e-06	5959
Acetobacterales	rs118022621	G	A	-0.0317201	0.0356602	16	78792137	0.0068693	3.9e-06	5959
Acetobacterales	rs12554240	C	T	-0.0140188	0.209324	9	87270113	0.00312371	7.2e-06	5959
Acetobacterales	rs12637754	G	A	-0.0188591	0.174072	3	69791714	0.0033716	2.2e-08	5959
Acetobacterales	rs13020322	G	A	0.0143566	0.216163	2	99248465	0.00312659	4.4e-06	5959
Acetobacterales	rs13337877	A	G	-0.0157458	0.164213	16	5406327	0.00349669	6.7e-06	5959
Acetobacterales	rs1476635	G	A	-0.0163208	0.147229	7	2884635	0.00365078	7.8e-06	5959
Acetobacterales	rs164427	A	G	-0.0151409	0.192714	5	52669082	0.00324862	3.2e-06	5959
Acetobacterales	rs1867045	C	A	0.0116268	0.46804	8	3199372	0.00256147	5.6e-06	5959
Acetobacterales	rs2827109	G	A	-0.0136058	0.249063	21	21885876	0.00297597	4.8e-06	5959
Acetobacterales	rs4774384	T	C	-0.0117459	0.435166	15	61044429	0.00261171	6.9e-06	5959
Acetobacterales	rs55888898	G	A	-0.0141117	0.213497	3	193764868	0.00312713	6.4e-06	5959
Acetobacterales	rs76652641	C	T	-0.0326318	0.0324255	3	127753329	0.0072457	6.7e-06	5959
Acetobacterales	rs9986739	T	C	0.0183681	0.131541	7	8983936	0.00387171	2.1e-06	5959
CAG-475	rs10181084	T	C	0.12454	0.0925419	2	6294568	0.0250009	6.3e-07	5959
CAG-475	rs112455777	G	C	0.323529	0.0102386	8	25654004	0.0721376	7.3e-06	5959
CAG-475	rs114900215	C	T	0.272283	0.0203011	4	71082901	0.0506561	7.7e-08	5959
CAG-475	rs1158673	T	C	0.121745	0.0772269	4	14377024	0.027153	7.3e-06	5959
CAG-475	rs12533035	A	G	0.176471	0.0344037	7	140358576	0.0397109	8.8e-06	5959
CAG-475	rs12607917	C	T	0.0708525	0.325267	18	62428753	0.0156095	5.7e-06	5959
CAG-475	rs13167538	T	C	0.0916143	0.171384	5	179641191	0.0193745	2.3e-06	5959
CAG-475	rs139783923	A	G	0.213792	0.0259028	1	150412392	0.045467	2.6e-06	5959
CAG-475	rs140668348	C	T	0.252582	0.0189713	4	67838367	0.0530574	1.9e-06	5959
CAG-475	rs17012415	G	T	0.244064	0.0193896	12	84788974	0.0525947	3.5e-06	5959
CAG-475	rs17605038	A	G	0.101779	0.120271	17	47224732	0.0222164	4.6e-06	5959
CAG-475	rs1975417	A	C	0.0688068	0.394741	10	3464499	0.0148063	3.4e-06	5959
CAG-475	rs2351243	T	C	0.187212	0.0408969	13	90931840	0.0356821	1.5e-07	5959
CAG-475	rs61738476	T	C	0.2027	0.0272972	9	124856473	0.0442345	4.6e-06	5959
CAG-475	rs71510287	G	A	0.108747	0.101549	9	89049343	0.0238924	5.3e-06	5959
CAG-475	rs72874798	T	C	-0.23082	0.0211031	18	24515947	0.0504788	4.8e-06	5959
CAG-475	rs76762645	T	C	0.140586	0.0614139	3	146873041	0.0301868	3.2e-06	5959
CAG-475	rs77389395	C	T	0.158799	0.0494866	13	71017673	0.0336312	2.3e-06	5959
CAG-475	rs915564	T	C	-0.0757114	0.297523	21	34343837	0.0157439	1.5e-06	5959
Blautia sp000436935	rs10184516	T	C	0.0677346	0.315807	2	10204600	0.0150096	6.4e-06	5959
Blautia sp000436935	rs113432335	A	G	0.24429	0.0173464	6	7303815	0.0531063	4.2e-06	5959
Blautia sp000436935	rs116791031	T	C	0.25748	0.0184779	1	230645984	0.0517379	6.5e-07	5959
Blautia sp000436935	rs11840523	A	G	0.183343	0.0298354	13	72387064	0.0412373	8.7e-06	5959
Blautia sp000436935	rs138303660	A	G	-0.286323	0.0119488	6	16751696	0.0642362	8.3e-06	5959
Blautia sp000436935	rs140466530	T	C	0.131243	0.0595781	7	47471712	0.0291375	6.7e-06	5959
Blautia sp000436935	rs144254792	C	G	0.254482	0.0150572	5	83207505	0.0573054	9e-06	5959
Blautia sp000436935	rs1536656	T	C	0.103227	0.100706	13	96499068	0.0228838	6.5e-06	5959
Blautia sp000436935	rs17629158	T	G	0.310694	0.0105254	17	35127540	0.0676303	4.3e-06	5959
Blautia sp000436935	rs187295052	A	C	0.27457	0.0145329	4	101095684	0.0584269	2.6e-06	5959
Blautia sp000436935	rs28728129	C	T	0.0671729	0.361013	5	178940656	0.0143707	2.9e-06	5959
Blautia sp000436935	rs55780146	A	G	0.238287	0.0189125	10	77740589	0.0514265	3.6e-06	5959
Blautia sp000436935	rs62059581	A	T	-0.0738824	0.251986	17	13525116	0.0160946	4.4e-06	5959
Blautia sp000436935	rs6975606	G	T	0.341832	0.010506	7	8234734	0.0677396	4.5e-07	5959
Blautia sp000436935	rs7143545	T	A	-0.0794646	0.183361	14	30068490	0.0178016	8e-06	5959
Blautia sp000436935	rs7149569	C	T	-0.0671128	0.346721	14	76490998	0.0148812	6.5e-06	5959
Blautia sp000436935	rs72661898	A	T	0.0893642	0.156589	8	74123729	0.0189315	2.4e-06	5959
Blautia sp000436935	rs75372535	C	T	0.310454	0.0106527	2	194924149	0.0669384	3.5e-06	5959
Blautia sp000436935	rs76118965	G	A	0.121567	0.073294	10	103373929	0.0265632	4.7e-06	5959
Blautia sp000436935	rs76168489	A	G	0.13415	0.0652467	2	101970694	0.0277009	1.3e-06	5959
Blautia sp000436935	rs76349908	A	G	0.235521	0.018997	17	57945011	0.0512243	4.3e-06	5959
Blautia sp000436935	rs77321789	T	G	0.203185	0.031345	10	2249869	0.0397795	3.3e-07	5959
Blautia sp000436935	rs78004590	A	G	0.193049	0.0263828	12	53710439	0.0434948	9.1e-06	5959
Blautia sp000436935	rs78593116	A	C	0.0749051	0.239645	20	9787012	0.0163859	4.8e-06	5959
Blautia sp000436935	rs80033337	T	C	0.303208	0.0107744	2	11382711	0.0670171	6.1e-06	5959
Blautia sp000436935	rs810856	T	C	0.149417	0.0461733	6	37576208	0.0330668	6.2e-06	5959
Blautia sp000436935	rs9610657	A	G	0.172038	0.036716	22	37156769	0.0367094	2.8e-06	5959
UBA1206 sp000433115	rs10184764	C	T	0.123552	0.0756734	2	236576213	0.0274658	6.8e-06	5959
UBA1206 sp000433115	rs10764511	T	C	0.0728828	0.301711	10	24938969	0.0160127	5.3e-06	5959
UBA1206 sp000433115	rs10911053	A	T	0.141608	0.0548371	1	182323321	0.0319412	9.3e-06	5959
UBA1206 sp000433115	rs12049099	T	G	0.0750424	0.372492	1	112205543	0.0152586	8.7e-07	5959
UBA1206 sp000433115	rs138485012	A	G	-0.190255	0.0292334	6	21312397	0.042984	9.6e-06	5959
UBA1206 sp000433115	rs140460460	T	C	0.278991	0.0153182	4	83402132	0.0596797	2.9e-06	5959
UBA1206 sp000433115	rs141323564	T	C	0.172381	0.0383112	11	79118785	0.0381042	6.1e-06	5959
UBA1206 sp000433115	rs145119559	G	A	0.307423	0.0115869	8	76284342	0.0674378	5.1e-06	5959
UBA1206 sp000433115	rs146917853	T	C	-0.15981	0.0467777	19	15605700	0.0341901	3e-06	5959
UBA1206 sp000433115	rs17743639	T	G	0.140287	0.0638498	3	159586346	0.0299743	2.9e-06	5959
UBA1206 sp000433115	rs35218099	T	C	0.0886261	0.163073	12	99285906	0.0199073	8.5e-06	5959
UBA1206 sp000433115	rs371109476	A	C	-0.111449	0.0985831	3	23354128	0.0247277	6.6e-06	5959
UBA1206 sp000433115	rs4556017	C	T	0.0916901	0.178173	7	100989509	0.0190723	1.5e-06	5959
UBA1206 sp000433115	rs61874040	G	T	0.306006	0.0111746	10	127202720	0.0688807	8.9e-06	5959
UBA1206 sp000433115	rs6601321	T	A	0.0776231	0.33779	8	9506144	0.0155268	5.8e-07	5959
UBA1206 sp000433115	rs72680322	A	G	0.292081	0.0144368	14	52052419	0.0615957	2.1e-06	5959
UBA1206 sp000433115	rs72879037	A	G	0.106082	0.118938	18	22100191	0.0228484	3.4e-06	5959
UBA1206 sp000433115	rs77389395	C	T	0.155267	0.0494866	13	71017673	0.0339891	4.9e-06	5959
UBA1206 sp000433115	rs778954	C	T	-0.0677549	0.374468	4	62405437	0.0151621	7.9e-06	5959
UBA1206 sp000433115	rs78625108	C	T	0.18289	0.0523206	16	79098116	0.0330841	3.2e-08	5959
UBA1206 sp000433115	rs9969330	G	C	0.0909773	0.15492	7	101498361	0.020237	6.9e-06	5959
Faecalicatena lactaris	rs10186271	A	G	-0.0799744	0.235708	2	118823675	0.0173656	4.1e-06	5959
Faecalicatena lactaris	rs10243589	T	C	0.0803311	0.208726	7	30775414	0.0180641	8.7e-06	5959
Faecalicatena lactaris	rs113458344	G	C	0.0945163	0.160693	15	79789582	0.020141	2.7e-06	5959
Faecalicatena lactaris	rs11652513	T	C	0.0841582	0.261782	17	9200736	0.0175767	1.7e-06	5959
Faecalicatena lactaris	rs11714653	C	T	0.144472	0.0554047	3	189015171	0.0325279	8.9e-06	5959
Faecalicatena lactaris	rs117998008	T	C	-0.190928	0.0345149	11	133884585	0.0409797	3.2e-06	5959
Faecalicatena lactaris	rs135736	T	G	-0.0752567	0.338283	22	38282558	0.0161503	3.2e-06	5959
Faecalicatena lactaris	rs140392762	A	T	0.201972	0.0278858	3	12881479	0.0447606	6.4e-06	5959
Faecalicatena lactaris	rs149036558	C	T	0.311399	0.0122854	1	73343172	0.0673214	3.7e-06	5959
Faecalicatena lactaris	rs36173890	T	C	-0.254444	0.0170484	20	61238956	0.0572321	8.8e-06	5959
Faecalicatena lactaris	rs62220605	A	G	-0.13086	0.0674387	22	49289224	0.0293187	8.1e-06	5959
Faecalicatena lactaris	rs62321488	T	C	-0.169394	0.0398927	4	98345542	0.0381202	8.8e-06	5959
Faecalicatena lactaris	rs6894441	G	A	0.0672876	0.4171	5	127470112	0.0151201	8.6e-06	5959
Faecalicatena lactaris	rs75934098	C	T	0.156704	0.045863	1	18981462	0.035368	9.4e-06	5959
Faecalicatena lactaris	rs7596505	G	A	0.111679	0.101463	2	68746090	0.024429	4.8e-06	5959
Faecalicatena lactaris	rs900966	T	C	-0.0690947	0.371264	18	45718922	0.015421	7.4e-06	5959
Faecalicatena lactaris	rs9374596	G	A	-0.115804	0.10351	6	116268127	0.0243756	2e-06	5959
Gordonibacter pamelaeae	rs10187054	C	T	-0.0744007	0.140196	2	135630903	0.0163952	5.7e-06	5959
Gordonibacter pamelaeae	rs111330254	A	G	0.167568	0.0227158	3	149141659	0.03761	8.4e-06	5959
Gordonibacter pamelaeae	rs113729517	C	A	0.0682541	0.173087	9	129544452	0.014885	4.5e-06	5959
Gordonibacter pamelaeae	rs117680904	T	C	-0.0914059	0.0942318	9	91618335	0.0193654	2.4e-06	5959
Gordonibacter pamelaeae	rs118080825	A	C	0.233439	0.0152263	8	13068503	0.0456914	3.2e-07	5959
Gordonibacter pamelaeae	rs12658153	G	A	0.0869298	0.182322	5	3224736	0.014506	2.1e-09	5959
Gordonibacter pamelaeae	rs13079568	C	T	-0.0506166	0.44545	3	116598067	0.0112095	6.3e-06	5959
Gordonibacter pamelaeae	rs138223156	T	G	0.197281	0.0186782	16	27123212	0.0417523	2.3e-06	5959
Gordonibacter pamelaeae	rs140461588	A	G	0.203237	0.015498	2	2335768	0.0457465	8.9e-06	5959
Gordonibacter pamelaeae	rs144195999	T	C	0.265196	0.0103344	18	69472637	0.055209	1.6e-06	5959
Gordonibacter pamelaeae	rs149262451	G	T	0.147806	0.0305145	9	19508190	0.0323991	5.1e-06	5959
Gordonibacter pamelaeae	rs188628734	A	G	0.145485	0.0313969	16	6507841	0.0323316	6.8e-06	5959
Gordonibacter pamelaeae	rs2392577	G	A	0.0567234	0.252895	7	38460753	0.0127896	9.2e-06	5959
Gordonibacter pamelaeae	rs2728542	T	C	0.0523964	0.422973	12	19957510	0.0113795	4.1e-06	5959
Gordonibacter pamelaeae	rs2916699	T	A	-0.0945893	0.0755754	8	6357401	0.0213994	9.9e-06	5959
Gordonibacter pamelaeae	rs57583441	T	C	0.159791	0.0322771	19	57048947	0.0316505	4.5e-07	5959
Gordonibacter pamelaeae	rs6585999	C	T	0.133952	0.0539315	10	86188441	0.0247545	6.3e-08	5959
Gordonibacter pamelaeae	rs746763	G	C	0.0564573	0.32191	11	36431604	0.0120096	2.6e-06	5959
Gordonibacter pamelaeae	rs768698	T	C	-0.055985	0.285775	6	21395255	0.0124558	7e-06	5959
Gordonibacter pamelaeae	rs79581324	T	G	-0.0849552	0.122063	6	136023440	0.0171486	7.3e-07	5959
CAG-465 sp000433135	rs10187450	G	A	0.106596	0.0464195	2	141931247	0.023585	6.2e-06	5959
CAG-465 sp000433135	rs113441737	A	G	-0.0880091	0.068306	3	46722730	0.0195255	6.6e-06	5959
CAG-465 sp000433135	rs115771335	T	C	0.211903	0.011722	5	172129185	0.0455675	3.3e-06	5959
CAG-465 sp000433135	rs13072510	A	G	0.0500718	0.268895	3	32581041	0.011146	7e-06	5959
CAG-465 sp000433135	rs138944693	T	C	-0.157083	0.0203204	17	8626394	0.0349566	7e-06	5959
CAG-465 sp000433135	rs150640661	T	C	0.198356	0.0126326	12	77684802	0.0442497	7.4e-06	5959
CAG-465 sp000433135	rs1519423	T	C	-0.0444795	0.489345	11	23553838	0.00997748	8.3e-06	5959
CAG-465 sp000433135	rs34659627	G	C	-0.091	0.0624348	7	155236419	0.0205014	9e-06	5959
CAG-465 sp000433135	rs4552980	G	A	0.0556067	0.237894	9	75918438	0.0117182	2.1e-06	5959
CAG-465 sp000433135	rs4834755	G	A	0.109182	0.0472143	4	119146089	0.0231276	2.3e-06	5959
CAG-465 sp000433135	rs5768869	G	C	-0.0514964	0.270505	22	46515579	0.0114612	7e-06	5959
CAG-465 sp000433135	rs61254002	C	T	-0.0705381	0.115444	12	89273229	0.0155626	5.8e-06	5959
CAG-465 sp000433135	rs72859865	A	T	0.0638666	0.143457	17	70892568	0.0142435	7.3e-06	5959
CAG-465 sp000433135	rs7538105	A	T	0.0472405	0.37677	1	7071276	0.0102766	4.3e-06	5959
CAG-465 sp000433135	rs75419746	T	C	0.174241	0.0168663	8	57063756	0.0383455	5.5e-06	5959
CAG-465 sp000433135	rs77244071	A	G	0.152552	0.036272	3	115007837	0.0266238	1e-08	5959
CAG-465 sp000433135	rs78003791	A	C	-0.103897	0.0576329	16	66070654	0.0215065	1.4e-06	5959
CAG-465 sp000433135	rs80223027	T	C	0.10185	0.0493858	2	201886254	0.0226755	7.1e-06	5959
CAG-465 sp000433135	rs8037071	C	A	-0.0567707	0.251148	15	66803291	0.0115609	9.1e-07	5959
CAG-465 sp000433135	rs9349718	T	G	0.111338	0.0491184	6	54537705	0.0226496	8.8e-07	5959
Bacillus U	rs10188368	A	G	0.0432598	0.124894	2	144737103	0.00966314	7.6e-06	5959
Bacillus U	rs10201907	T	C	0.111219	0.0279179	2	223053094	0.0193523	9.1e-09	5959
Bacillus U	rs11687684	T	C	0.0379068	0.197868	2	107190307	0.00794536	1.8e-06	5959
Bacillus U	rs11822329	T	C	0.0342529	0.237434	11	9354758	0.00755375	5.8e-06	5959
Bacillus U	rs12350649	T	A	-0.0469452	0.114639	9	27174172	0.00985272	1.9e-06	5959
Bacillus U	rs12630499	T	C	-0.0404499	0.14763	3	121617882	0.00908118	8.4e-06	5959
Bacillus U	rs13140008	A	G	0.0657781	0.0539451	4	81003695	0.0144521	5.3e-06	5959
Bacillus U	rs2269322	T	C	0.034321	0.397393	14	102983436	0.0065262	1.4e-07	5959
[truncated: 7,080 more rows]

## Sheet: Table S3
Table S3. The instruments of immune cells
exposure	SNP	effect_allele	other_allele	beta	se	eaf	chr	pos	samplesize	p-value
CD4+CD8+ T cell Absolute Count	rs10002165	C	T	-0.3786	0.08521	0.0216	4	145233527	3652	9.12494e-06
CD4+CD8+ T cell Absolute Count	rs10851760	G	A	-0.1506	0.03184	0.8111	15	66871840	3652	2.339e-06
CD4+CD8+ T cell Absolute Count	rs11025036	A	G	-0.4567	0.08253	0.022	11	19175633	3652	3.35097e-08
CD4+CD8+ T cell Absolute Count	rs117166897	G	A	-0.2471	0.05363	0.0561	10	10964820	3652	4.22795e-06
CD4+CD8+ T cell Absolute Count	rs11725463	G	A	-0.2338	0.05261	0.0589	4	94584105	3652	9.07006e-06
CD4+CD8+ T cell Absolute Count	rs12142860	T	G	0.5894	0.1289	0.0096	1	215998585	3652	4.96695e-06
CD4+CD8+ T cell Absolute Count	rs147688743	A	G	-0.4601	0.09898	0.0153	10	64810319	3652	3.45398e-06
CD4+CD8+ T cell Absolute Count	rs1764923	T	G	-0.1177	0.02548	0.4094	13	86328055	3652	3.95704e-06
CD4+CD8+ T cell Absolute Count	rs2857229	G	A	0.273	0.02764	0.2581	12	6900616	3652	1.033e-22
CD4+CD8+ T cell Absolute Count	rs6022045	C	T	-0.1144	0.02505	0.5743	20	51305288	3652	5.16202e-06
CD4+CD8+ T cell Absolute Count	rs62314120	A	G	0.1612	0.03605	0.1353	4	126951113	3652	7.95994e-06
CD4+CD8+ T cell Absolute Count	rs7141604	T	C	0.1146	0.0256	0.3499	14	21252046	3652	7.82204e-06
CD4+CD8+ T cell Absolute Count	rs7160965	C	T	0.1768	0.03976	0.8951	14	31506505	3652	9.01509e-06
CD4+CD8+ T cell Absolute Count	rs72694502	C	T	-0.3783	0.08288	0.0219	14	85161244	3652	5.153e-06
CD4+CD8+ T cell Absolute Count	rs72728134	T	A	0.1231	0.02752	0.2833	1	100596929	3652	7.90205e-06
CD4+CD8+ T cell Absolute Count	rs75275131	G	A	0.6861	0.1442	0.0074	2	4425244	3652	2.02899e-06
CD4+CD8+ T cell Absolute Count	rs77965313	C	A	-0.3127	0.06542	0.0377	9	120915115	3652	1.82301e-06
CD4+CD8+ T cell Absolute Count	rs857241	G	T	-0.9906	0.2154	0.0033	20	3078879	3652	4.40099e-06
CD25 on CD45RA- CD4 not regulatory T cell	rs1000411	T	C	0.1341	0.02931	0.2729	20	39634616	3435	4.96295e-06
CD25 on CD45RA- CD4 not regulatory T cell	rs10509573	C	T	-0.1305	0.02914	0.262	10	91189221	3435	7.71596e-06
CD25 on CD45RA- CD4 not regulatory T cell	rs116928928	C	T	-0.3318	0.06563	0.0409	11	32030595	3435	4.52304e-07
CD25 on CD45RA- CD4 not regulatory T cell	rs118110714	A	G	1.117	0.2272	0.0031	12	16060925	3435	9.21595e-07
CD25 on CD45RA- CD4 not regulatory T cell	rs139194198	G	A	0.4981	0.1123	0.013	13	82921880	3435	9.45301e-06
CD25 on CD45RA- CD4 not regulatory T cell	rs139210967	G	A	2.576	0.5674	0.0004	1	157286941	3435	5.82895e-06
CD25 on CD45RA- CD4 not regulatory T cell	rs143987752	C	T	-0.4097	0.09185	0.0198	2	33587355	3435	8.45006e-06
CD25 on CD45RA- CD4 not regulatory T cell	rs144239147	A	G	0.5126	0.1131	0.013	17	48154668	3435	6.06694e-06
CD25 on CD45RA- CD4 not regulatory T cell	rs145627854	C	T	0.8384	0.1848	0.0048	18	67524006	3435	5.92598e-06
CD25 on CD45RA- CD4 not regulatory T cell	rs149326960	G	T	-0.4159	0.09138	0.0201	3	21012581	3435	5.52904e-06
CD25 on CD45RA- CD4 not regulatory T cell	rs16884012	T	C	-1.603	0.3446	0.0013	5	10034219	3435	3.40997e-06
CD25 on CD45RA- CD4 not regulatory T cell	rs175717	T	A	-0.1327	0.02806	0.7202	14	75985604	3435	2.36401e-06
CD25 on CD45RA- CD4 not regulatory T cell	rs181516190	A	T	0.4995	0.08646	0.0223	7	35264731	3435	8.29908e-09
CD25 on CD45RA- CD4 not regulatory T cell	rs181741769	C	T	1.229	0.2718	0.002	1	26999658	3435	6.33301e-06
CD25 on CD45RA- CD4 not regulatory T cell	rs35894198	A	G	0.1808	0.0384	0.1259	2	9361836	3435	2.60699e-06
CD25 on CD45RA- CD4 not regulatory T cell	rs4075635	G	A	-0.1156	0.02558	0.4515	11	28511643	3435	6.41505e-06
CD25 on CD45RA- CD4 not regulatory T cell	rs4080481	A	C	0.1326	0.02647	0.3738	22	37905285	3435	5.76196e-07
CD25 on CD45RA- CD4 not regulatory T cell	rs4669451	C	T	0.1396	0.02887	0.7378	2	9898172	3435	1.378e-06
CD25 on CD45RA- CD4 not regulatory T cell	rs61839660	T	C	0.6113	0.05534	0.0544	10	6094697	3435	6.69576e-28
CD25 on CD45RA- CD4 not regulatory T cell	rs62626343	G	C	0.1385	0.03097	0.2132	10	6128374	3435	7.95591e-06
CD25 on CD45RA- CD4 not regulatory T cell	rs67403544	A	G	0.4626	0.09804	0.0167	4	21653587	3435	2.474e-06
CD25 on CD45RA- CD4 not regulatory T cell	rs7406899	G	A	0.195	0.03913	0.8771	17	39766504	3435	6.49606e-07
CD25 on CD45RA- CD4 not regulatory T cell	rs74553250	T	C	-0.2023	0.04055	0.1134	17	40063525	3435	6.42096e-07
CD25 on CD45RA- CD4 not regulatory T cell	rs79062365	C	T	0.4552	0.09661	0.0167	8	82262167	3435	2.55499e-06
CD25 on CD45RA- CD4 not regulatory T cell	rs80026829	A	G	1.015	0.2281	0.0029	7	8618736	3435	8.78901e-06
CD25 on CD45RA- CD4 not regulatory T cell	rs9480540	G	A	0.8126	0.1834	0.0047	6	151021074	3435	9.71404e-06
HVEM on T cell	rs10008912	G	A	0.1962	0.04231	0.5754	4	7148069	1247	3.91697e-06
HVEM on T cell	rs10747856	G	A	0.1824	0.04013	0.5225	12	60262116	1247	5.98398e-06
HVEM on T cell	rs11212429	T	C	-1.345	0.256	0.0064	11	107761682	1247	1.73101e-07
HVEM on T cell	rs114178658	G	A	0.2853	0.06394	0.1091	4	35188325	1247	8.84301e-06
HVEM on T cell	rs116783256	T	C	0.295	0.06613	0.1127	2	209940257	1247	8.88792e-06
HVEM on T cell	rs12284339	A	G	-1.363	0.2918	0.0048	11	107699559	1247	3.30202e-06
HVEM on T cell	rs12818999	A	G	0.4837	0.106	0.0365	12	5133216	1247	5.59706e-06
HVEM on T cell	rs140639767	A	C	-0.7914	0.1781	0.0124	1	146998040	1247	9.66807e-06
HVEM on T cell	rs1499672	G	A	-0.194	0.04209	0.5978	1	56037629	1247	4.47899e-06
HVEM on T cell	rs1552721	C	G	-0.4352	0.09448	0.0497	11	7000368	1247	4.52002e-06
HVEM on T cell	rs1886730	C	T	0.2864	0.03948	0.5778	1	2488608	1247	7.00164e-13
HVEM on T cell	rs2246952	G	A	0.279	0.05822	0.1371	10	70782592	1247	1.84701e-06
HVEM on T cell	rs2731518	A	G	0.1923	0.04318	0.6135	3	1896695	1247	9.23294e-06
HVEM on T cell	rs3138035	T	C	0.2134	0.04403	0.2979	17	32645949	1247	1.42298e-06
HVEM on T cell	rs313856	C	T	0.2265	0.04776	0.7522	19	47298263	1247	2.35603e-06
HVEM on T cell	rs62140870	G	A	-0.6421	0.1439	0.02	2	47713921	1247	8.81901e-06
HVEM on T cell	rs6577804	C	T	-0.1933	0.04255	0.3741	8	138522864	1247	6.1e-06
HVEM on T cell	rs73049692	C	T	-0.3789	0.08413	0.0593	19	51995348	1247	7.32099e-06
HVEM on T cell	rs73227426	T	C	0.9814	0.2196	0.0084	3	112068503	1247	8.56505e-06
HVEM on T cell	rs73449242	T	C	0.2877	0.06242	0.1239	13	24033981	1247	4.45102e-06
HVEM on T cell	rs7731342	T	C	0.3429	0.07627	0.0798	5	104549911	1247	7.58106e-06
HVEM on T cell	rs7738988	A	C	0.2264	0.04713	0.751	6	83760703	1247	1.736e-06
HVEM on T cell	rs78389375	T	C	-0.5153	0.1084	0.0357	7	81160961	1247	2.249e-06
HVEM on T cell	rs79388518	C	T	-0.5518	0.1189	0.0329	18	1705002	1247	3.80198e-06
HVEM on T cell	rs9870329	T	C	0.4262	0.09482	0.0541	3	126102109	1247	7.61693e-06
CX3CR1 on CD14+ CD16+ monocyte	rs10011142	T	C	-0.1374	0.03097	0.1991	4	5015486	3579	9.36807e-06
CX3CR1 on CD14+ CD16+ monocyte	rs10499824	T	C	0.439	0.09702	0.0168	7	75171091	3579	6.22601e-06
CX3CR1 on CD14+ CD16+ monocyte	rs112450242	T	C	-1.107	0.2399	0.0035	17	75272996	3579	4.09204e-06
CX3CR1 on CD14+ CD16+ monocyte	rs117043578	T	C	2.527	0.5709	0.0004	13	104381481	3579	9.91311e-06
CX3CR1 on CD14+ CD16+ monocyte	rs11768517	T	G	0.1326	0.02691	0.3061	7	54919768	3579	8.74903e-07
CX3CR1 on CD14+ CD16+ monocyte	rs117871360	G	A	-0.7288	0.1634	0.0056	8	3690065	3579	8.47305e-06
CX3CR1 on CD14+ CD16+ monocyte	rs117896307	C	T	-0.257	0.0576	0.0499	18	70433020	3579	8.35603e-06
CX3CR1 on CD14+ CD16+ monocyte	rs117940302	A	G	0.4039	0.08531	0.0226	8	123834904	3579	2.28402e-06
CX3CR1 on CD14+ CD16+ monocyte	rs12372861	G	C	-1.136	0.2511	0.0022	14	96662640	3579	6.26902e-06
CX3CR1 on CD14+ CD16+ monocyte	rs1376624	C	T	0.1412	0.03053	0.2161	2	187771135	3579	3.90499e-06
CX3CR1 on CD14+ CD16+ monocyte	rs139952138	T	G	-0.3522	0.0774	0.027	22	33593799	3579	5.55303e-06
CX3CR1 on CD14+ CD16+ monocyte	rs143002526	A	T	-0.55	0.1127	0.0133	3	184649632	3579	1.104e-06
CX3CR1 on CD14+ CD16+ monocyte	rs148057702	T	C	-0.3442	0.07454	0.0305	7	97552526	3579	4.01301e-06
CX3CR1 on CD14+ CD16+ monocyte	rs149100	G	T	-0.1347	0.0251	0.4225	1	162441037	3579	8.48594e-08
CX3CR1 on CD14+ CD16+ monocyte	rs16843658	T	C	-0.3609	0.07369	0.0309	1	162672134	3579	1.014e-06
CX3CR1 on CD14+ CD16+ monocyte	rs16867973	G	A	0.1506	0.03374	0.165	8	102610279	3579	8.30195e-06
CX3CR1 on CD14+ CD16+ monocyte	rs17095454	C	T	-1.15	0.2244	0.0029	10	113333619	3579	3.15101e-07
CX3CR1 on CD14+ CD16+ monocyte	rs17549676	A	G	-0.1916	0.04281	0.0928	16	63344732	3579	7.84495e-06
CX3CR1 on CD14+ CD16+ monocyte	rs1801274	G	A	-0.4628	0.02573	0.327	1	161479745	3579	2.61517e-69
CX3CR1 on CD14+ CD16+ monocyte	rs182244806	T	C	-0.7264	0.1613	0.0056	15	68651749	3579	6.93202e-06
CX3CR1 on CD14+ CD16+ monocyte	rs2649752	A	C	0.1581	0.02862	0.2677	3	39351805	3579	3.51099e-08
CX3CR1 on CD14+ CD16+ monocyte	rs28491136	T	C	-0.1603	0.03567	0.1442	3	106964051	3579	7.17893e-06
CX3CR1 on CD14+ CD16+ monocyte	rs372655475	T	G	-0.2806	0.06317	0.0426	6	68886782	3579	9.18502e-06
CX3CR1 on CD14+ CD16+ monocyte	rs4957969	G	A	-0.2538	0.05341	0.9389	5	110958260	3579	2.09899e-06
CX3CR1 on CD14+ CD16+ monocyte	rs58215329	T	C	0.1816	0.03906	0.1157	3	196465812	3579	3.43598e-06
CX3CR1 on CD14+ CD16+ monocyte	rs59871438	C	T	-0.962	0.2124	0.0032	15	97432077	3579	6.14299e-06
CX3CR1 on CD14+ CD16+ monocyte	rs62170788	T	C	-0.2816	0.06155	0.0418	2	170958389	3579	4.92595e-06
CX3CR1 on CD14+ CD16+ monocyte	rs6952061	T	C	0.2141	0.04792	0.0745	7	30459852	3579	8.17805e-06
CX3CR1 on CD14+ CD16+ monocyte	rs72918158	A	G	-1.499	0.3095	0.0017	3	87078837	3579	1.33101e-06
CX3CR1 on CD14+ CD16+ monocyte	rs74574092	C	T	0.2025	0.04307	0.0915	11	100513751	3579	2.68398e-06
CX3CR1 on CD14+ CD16+ monocyte	rs7791415	T	C	-0.4614	0.0962	0.0166	7	44433778	3579	1.68601e-06
CX3CR1 on CD14+ CD16+ monocyte	rs894107	C	T	0.1991	0.03898	0.1167	11	71019939	3579	3.41397e-07
CX3CR1 on CD14+ CD16+ monocyte	rs9542786	C	A	-0.2675	0.05713	0.95	13	72514633	3579	2.93603e-06
CX3CR1 on CD14+ CD16+ monocyte	rs9823718	G	C	-0.3271	0.03651	0.132	3	39293757	3579	5.15229e-19
CD33dim HLA DR+ CD11b+ Absolute Count	rs10011663	G	A	0.1837	0.03783	0.2411	4	190338080	1858	1.29799e-06
CD33dim HLA DR+ CD11b+ Absolute Count	rs10025005	T	G	0.1934	0.03857	0.7764	4	181288587	1858	5.85706e-07
CD33dim HLA DR+ CD11b+ Absolute Count	rs11594395	G	C	0.514	0.1111	0.024	10	2817998	1858	3.94403e-06
CD33dim HLA DR+ CD11b+ Absolute Count	rs11631677	T	C	-0.1627	0.03297	0.5509	15	86647805	1858	8.79205e-07
CD33dim HLA DR+ CD11b+ Absolute Count	rs11709025	T	C	0.1544	0.03464	0.3149	3	177439366	1858	8.7791e-06
CD33dim HLA DR+ CD11b+ Absolute Count	rs1201940	C	T	-0.1483	0.03248	0.5073	20	59281507	1858	5.33003e-06
CD33dim HLA DR+ CD11b+ Absolute Count	rs141080550	A	G	0.4746	0.09273	0.0307	13	111287945	1858	3.40997e-07
CD33dim HLA DR+ CD11b+ Absolute Count	rs143383466	T	C	1.142	0.2466	0.0043	3	196068066	1858	3.90499e-06
CD33dim HLA DR+ CD11b+ Absolute Count	rs144894656	C	A	-0.7728	0.1667	0.0094	9	118222268	1858	3.77998e-06
CD33dim HLA DR+ CD11b+ Absolute Count	rs145231100	A	G	-0.6579	0.1354	0.0137	18	33141890	1858	1.28399e-06
CD33dim HLA DR+ CD11b+ Absolute Count	rs148937000	T	G	1.666	0.3755	0.0019	1	94437964	1858	9.65695e-06
CD33dim HLA DR+ CD11b+ Absolute Count	rs17721845	T	C	0.1862	0.03754	0.2511	6	149234718	1858	7.67892e-07
CD33dim HLA DR+ CD11b+ Absolute Count	rs1801274	G	A	0.2617	0.03479	0.3334	1	161479745	1858	8.34065e-14
CD33dim HLA DR+ CD11b+ Absolute Count	rs192715019	T	C	-0.5266	0.09953	0.0277	12	83087530	1858	1.36301e-07
CD33dim HLA DR+ CD11b+ Absolute Count	rs2868992	G	T	-0.205	0.04553	0.1502	2	56232555	1858	7.14299e-06
CD33dim HLA DR+ CD11b+ Absolute Count	rs4606283	T	C	0.1686	0.03672	0.7274	1	227581017	1858	4.71205e-06
CD33dim HLA DR+ CD11b+ Absolute Count	rs58051708	G	A	-0.721	0.159	0.0102	17	72998954	1858	6.12393e-06
CD33dim HLA DR+ CD11b+ Absolute Count	rs62146115	G	A	-0.2861	0.06259	0.0753	2	95456961	1858	5.16297e-06
CD33dim HLA DR+ CD11b+ Absolute Count	rs62362950	T	C	-0.3383	0.0679	0.0597	5	83003910	1858	6.87005e-07
CD33dim HLA DR+ CD11b+ Absolute Count	rs71596080	C	T	0.2853	0.0584	0.0826	4	82676237	1858	1.12001e-06
CD33dim HLA DR+ CD11b+ Absolute Count	rs73716755	C	G	-0.3748	0.078	0.0455	7	116308013	1858	1.67598e-06
CD33dim HLA DR+ CD11b+ Absolute Count	rs74638799	G	A	0.2768	0.05971	0.0797	12	11652069	1858	3.81303e-06
CD33dim HLA DR+ CD11b+ Absolute Count	rs74851637	T	G	0.8135	0.1725	0.0091	5	144893255	1858	2.60597e-06
CD33dim HLA DR+ CD11b+ Absolute Count	rs76640602	A	G	0.5875	0.1154	0.0202	22	39737217	1858	3.94503e-07
CD33dim HLA DR+ CD11b+ Absolute Count	rs78173101	G	C	-0.5888	0.1268	0.0167	5	148830537	1858	3.68502e-06
CD33dim HLA DR+ CD11b+ Absolute Count	rs9510371	T	C	0.2146	0.04513	0.158	13	23410009	1858	2.133e-06
CD45RA- CD4+ T cell %T cell	rs10013442	A	G	0.1825	0.04082	0.0944	4	185924195	3427	8.05805e-06
CD45RA- CD4+ T cell %T cell	rs11201613	A	G	-0.4646	0.1007	0.0144	10	87172617	3427	4.11604e-06
CD45RA- CD4+ T cell %T cell	rs11579717	A	G	-0.9339	0.1786	0.0044	1	199999121	3427	1.793e-07
CD45RA- CD4+ T cell %T cell	rs12160006	C	T	-0.1697	0.03778	0.1106	22	32667243	3427	7.31493e-06
CD45RA- CD4+ T cell %T cell	rs12448994	T	C	0.1905	0.04089	0.0925	16	989381	3427	3.27597e-06
CD45RA- CD4+ T cell %T cell	rs12498745	A	G	-2.198	0.4387	0.0006	4	99216768	3427	5.72506e-07
CD45RA- CD4+ T cell %T cell	rs12712610	G	A	-0.1632	0.02646	0.2969	2	38897249	3427	7.82492e-10
CD45RA- CD4+ T cell %T cell	rs1380699	G	A	-0.1468	0.03075	0.2015	2	57906216	3427	1.89701e-06
CD45RA- CD4+ T cell %T cell	rs138143706	A	G	-0.3731	0.08345	0.0207	6	13138376	3427	8.03397e-06
CD45RA- CD4+ T cell %T cell	rs142403852	C	T	-0.6934	0.1433	0.0077	12	86979143	3427	1.366e-06
CD45RA- CD4+ T cell %T cell	rs144196931	A	G	-0.3683	0.08013	0.0229	7	139232896	3427	4.454e-06
CD45RA- CD4+ T cell %T cell	rs146620586	T	G	-1.991	0.2693	0.0032	1	198524264	3427	1.77992e-13
CD45RA- CD4+ T cell %T cell	rs150422994	G	C	-0.3206	0.06789	0.0306	1	21018820	3427	2.42003e-06
CD45RA- CD4+ T cell %T cell	rs1550856	G	A	0.1562	0.02912	0.7785	8	117805397	3427	8.58796e-08
CD45RA- CD4+ T cell %T cell	rs1581998	G	T	-0.13	0.02593	0.3166	1	157535842	3427	5.659e-07
CD45RA- CD4+ T cell %T cell	rs1626874	A	G	0.1388	0.0289	0.2164	18	66895282	3427	1.639e-06
CD45RA- CD4+ T cell %T cell	rs188628982	T	G	0.3353	0.07547	0.0261	11	86965976	3427	9.15503e-06
CD45RA- CD4+ T cell %T cell	rs190665193	G	A	-3.149	0.6495	0.0003	2	106438361	3427	1.30299e-06
CD45RA- CD4+ T cell %T cell	rs543009646	T	C	-0.3734	0.08419	0.0225	16	16334247	3427	9.51393e-06
CD45RA- CD4+ T cell %T cell	rs62539662	C	A	0.4998	0.1093	0.0117	9	10237013	3427	5.00495e-06
CD45RA- CD4+ T cell %T cell	rs72795179	A	G	0.1112	0.02442	0.4444	2	38931153	3427	5.39299e-06
CD45RA- CD4+ T cell %T cell	rs73196629	G	A	-0.6057	0.125	0.0083	21	19399885	3427	1.31801e-06
CD45RA- CD4+ T cell %T cell	rs74911099	C	T	-0.7845	0.1687	0.0048	6	85644512	3427	3.41397e-06
CD45RA- CD4+ T cell %T cell	rs7675607	G	T	-0.1152	0.02503	0.6344	4	37884855	3427	4.35702e-06
CD45RA- CD4+ T cell %T cell	rs79647440	T	C	-4.107	0.7699	0.0004	7	142438302	3427	1.01801e-07
CD45RA- CD4+ T cell %T cell	rs9271766	G	A	-0.1842	0.03445	0.782	6	32594169	3427	9.54289e-08
CD45RA- CD4+ T cell %CD4+ T cell	rs10013469	A	G	0.192	0.04023	0.0943	4	185924276	3427	1.894e-06
CD45RA- CD4+ T cell %CD4+ T cell	rs10230422	A	G	0.1892	0.04192	0.087	7	16431997	3427	6.61302e-06
CD45RA- CD4+ T cell %CD4+ T cell	rs10269315	T	C	0.6089	0.1336	0.9931	7	119060402	3427	5.37205e-06
CD45RA- CD4+ T cell %CD4+ T cell	rs10432663	C	T	-0.1402	0.03003	0.1959	2	41955462	3427	3.14398e-06
CD45RA- CD4+ T cell %CD4+ T cell	rs11124653	A	C	0.1345	0.02443	0.5909	2	39112166	3427	3.92202e-08
CD45RA- CD4+ T cell %CD4+ T cell	rs114825362	C	G	-0.3913	0.08534	0.0201	1	101526164	3427	4.70197e-06
CD45RA- CD4+ T cell %CD4+ T cell	rs11579717	A	G	-1.081	0.1759	0.0044	1	199999121	3427	8.86993e-10
CD45RA- CD4+ T cell %CD4+ T cell	rs116794175	C	T	-0.8093	0.1824	0.0042	1	194010208	3427	9.4241e-06
CD45RA- CD4+ T cell %CD4+ T cell	rs12121018	A	G	-0.1566	0.03132	0.1882	1	94176595	3427	5.99805e-07
CD45RA- CD4+ T cell %CD4+ T cell	rs1250600	G	T	-0.1145	0.02553	0.6733	10	81010850	3427	7.58106e-06
CD45RA- CD4+ T cell %CD4+ T cell	rs12712610	G	A	-0.1902	0.02599	0.2969	2	38897249	3427	3.13112e-13
CD45RA- CD4+ T cell %CD4+ T cell	rs141350785	C	G	-0.2543	0.0556	0.0461	11	5240669	3427	4.95005e-06
CD45RA- CD4+ T cell %CD4+ T cell	rs146329634	T	C	0.3128	0.06543	0.0328	14	89433599	3427	1.82201e-06
CD45RA- CD4+ T cell %CD4+ T cell	rs146620586	T	G	-2.021	0.2655	0.0032	1	198524264	3427	3.4578e-14
CD45RA- CD4+ T cell %CD4+ T cell	rs146674398	T	C	-0.4158	0.09372	0.0159	1	187940731	3427	9.44104e-06
CD45RA- CD4+ T cell %CD4+ T cell	rs150607181	C	G	-0.4267	0.09412	0.0168	1	239680551	3427	6.01105e-06
CD45RA- CD4+ T cell %CD4+ T cell	rs183293285	T	C	-0.425	0.09182	0.0171	3	75917650	3427	3.81303e-06
CD45RA- CD4+ T cell %CD4+ T cell	rs1849779	T	C	-0.1119	0.02448	0.3826	12	43674787	3427	5.04104e-06
CD45RA- CD4+ T cell %CD4+ T cell	rs2252009	G	T	0.1373	0.03055	0.1773	16	3214442	3427	7.22005e-06
CD45RA- CD4+ T cell %CD4+ T cell	rs62341785	G	A	0.1329	0.02929	0.2022	5	7272022	3427	5.94306e-06
CD45RA- CD4+ T cell %CD4+ T cell	rs71569312	T	C	0.4277	0.09186	0.0177	6	35830034	3427	3.34603e-06
CD45RA- CD4+ T cell %CD4+ T cell	rs7216330	T	C	-0.1152	0.02407	0.5057	17	4102387	3427	1.77101e-06
CD45RA- CD4+ T cell %CD4+ T cell	rs72613709	G	T	0.2888	0.06249	0.0376	2	197060767	3427	3.93804e-06
CD45RA- CD4+ T cell %CD4+ T cell	rs73189225	A	G	-0.1661	0.03716	0.1103	12	108927798	3427	8.12101e-06
CD45RA- CD4+ T cell %CD4+ T cell	rs76139558	C	G	0.6888	0.1394	0.0067	10	2787360	3427	8.18408e-07
CD45RA- CD4+ T cell %CD4+ T cell	rs76201922	G	C	-0.3839	0.08517	0.0193	1	226764439	3427	6.77407e-06
CD45RA- CD4+ T cell %CD4+ T cell	rs76516339	T	A	-0.1648	0.03213	0.1533	18	74287337	3427	3.05401e-07
CD45RA- CD4+ T cell %CD4+ T cell	rs7700617	A	C	-0.1075	0.02387	0.4181	5	39546706	3427	6.86705e-06
CD45RA- CD4+ T cell %CD4+ T cell	rs9271766	G	A	-0.1619	0.03361	0.782	6	32594169	3427	1.509e-06
CD45RA- CD4+ T cell %CD4+ T cell	rs931555	T	C	-0.1246	0.02807	0.2613	5	35803577	3427	9.25209e-06
Memory B cell Absolute Count	rs10018308	G	A	0.1198	0.0268	0.3441	4	120657899	3656	8.09003e-06
Memory B cell Absolute Count	rs11653761	T	G	-0.1161	0.02478	0.592	17	2716535	3656	2.93799e-06
Memory B cell Absolute Count	rs12216018	T	C	-0.1641	0.03601	0.1415	6	130514590	3656	5.39399e-06
Memory B cell Absolute Count	rs12763172	C	T	0.1259	0.02783	0.7213	10	85447519	3656	6.26801e-06
Memory B cell Absolute Count	rs12874404	G	A	0.173	0.02661	0.3256	13	108993494	3656	9.13903e-11
Memory B cell Absolute Count	rs139196765	G	A	1.204	0.2523	0.0025	15	24733764	3656	1.89802e-06
Memory B cell Absolute Count	rs144295598	A	G	0.6102	0.1207	0.0103	22	45164171	3656	4.46303e-07
Memory B cell Absolute Count	rs16867231	A	G	0.538	0.1157	0.0108	2	181050023	3656	3.44897e-06
Memory B cell Absolute Count	rs17708396	A	C	2.504	0.522	0.0005	5	148410250	3656	1.67699e-06
Memory B cell Absolute Count	rs2879633	A	G	-0.1301	0.02775	0.2884	10	53757050	3656	2.84302e-06
Memory B cell Absolute Count	rs36072728	T	C	0.305	0.06718	0.0356	11	29448646	3656	5.80805e-06
Memory B cell Absolute Count	rs557577736	G	A	1.829	0.3891	0.001	13	46224092	3656	2.68701e-06
Memory B cell Absolute Count	rs61997631	G	C	-0.2972	0.06141	0.0432	14	104600920	3656	1.357e-06
Memory B cell Absolute Count	rs74565175	A	G	0.1371	0.03052	0.2009	7	81370578	3656	7.27394e-06
Memory B cell Absolute Count	rs77643931	G	T	0.1235	0.02777	0.2798	9	129171041	3656	8.97408e-06
Memory B cell Absolute Count	rs77762131	C	G	0.2713	0.05795	0.045	14	96205838	3656	2.94503e-06
Memory B cell Absolute Count	rs9614226	G	T	-0.4235	0.08713	0.9792	22	44688150	3656	1.22101e-06
CD45RA on naive CD4+ T cell	rs10022333	G	C	-0.1337	0.02982	0.2527	4	19362367	2910	7.58298e-06
CD45RA on naive CD4+ T cell	rs113885925	T	C	0.4252	0.09388	0.0203	2	38094107	2910	6.15503e-06
CD45RA on naive CD4+ T cell	rs115645435	C	T	0.4693	0.1042	0.0153	4	22091595	2910	6.92006e-06
CD45RA on naive CD4+ T cell	rs117626397	G	A	2.551	0.5596	0.0005	10	131423918	2910	5.36105e-06
CD45RA on naive CD4+ T cell	rs12730924	G	A	0.1271	0.02865	0.2859	1	10870863	2910	9.44909e-06
CD45RA on naive CD4+ T cell	rs138915779	A	C	1.33	0.2281	0.0036	1	190079170	2910	6.18899e-09
CD45RA on naive CD4+ T cell	rs139544135	T	C	0.3938	0.08713	0.0223	2	37885284	2910	6.45595e-06
CD45RA on naive CD4+ T cell	rs145947216	T	C	0.7147	0.07055	0.0375	2	38596674	2910	9.977e-24
CD45RA on naive CD4+ T cell	rs146899923	C	T	0.6632	0.1411	0.0091	1	195919849	2910	2.70203e-06
CD45RA on naive CD4+ T cell	rs147071297	A	G	1.525	0.2126	0.0036	1	191648600	2910	9.25124e-13
CD45RA on naive CD4+ T cell	rs147692482	T	C	0.6089	0.08426	0.0246	2	39864242	2910	6.3183e-13
CD45RA on naive CD4+ T cell	rs1641548	T	C	0.176	0.03597	0.1533	17	7574779	2910	1.04501e-06
CD45RA on naive CD4+ T cell	rs17583875	A	G	2.212	0.2318	0.0029	1	197924770	2910	2.83074e-21
CD45RA on naive CD4+ T cell	rs182240059	G	C	0.6602	0.07094	0.0351	2	38955419	2910	2.53105e-20
CD45RA on naive CD4+ T cell	rs187089343	C	A	1.023	0.206	0.004	1	182091538	2910	7.12492e-07
CD45RA on naive CD4+ T cell	rs28590272	G	A	0.1304	0.02937	0.2668	7	50360663	2910	9.35901e-06
CD45RA on naive CD4+ T cell	rs34558770	T	C	0.4963	0.03241	0.1871	2	38933040	2910	5.75043e-51
CD45RA on naive CD4+ T cell	rs35550194	A	G	0.3391	0.06779	0.0375	3	10639764	2910	6.00095e-07
CD45RA on naive CD4+ T cell	rs35592432	C	G	-0.4046	0.08034	0.0259	3	71355240	2910	5.04801e-07
CD45RA on naive CD4+ T cell	rs531042	T	G	-0.1404	0.03111	0.7608	6	124879453	2910	6.65396e-06
CD45RA on naive CD4+ T cell	rs55733272	C	G	0.1463	0.0328	0.194	18	4765016	2910	8.46993e-06
CD45RA on naive CD4+ T cell	rs61913600	G	A	0.1272	0.0278	0.332	12	12884357	2910	4.917e-06
CD45RA on naive CD4+ T cell	rs61938012	A	G	-0.1286	0.02895	0.2789	12	119526748	2910	9.22104e-06
CD45RA on naive CD4+ T cell	rs62328019	T	C	0.2505	0.05636	0.0565	4	147691255	2910	9.15293e-06
CD45RA on naive CD4+ T cell	rs72859264	A	G	-0.4805	0.108	0.0139	11	11304233	2910	8.93305e-06
CD45RA on naive CD4+ T cell	rs74967706	C	T	0.7222	0.1347	0.0089	1	195466150	2910	8.94602e-08
CD45RA on naive CD4+ T cell	rs75425544	T	C	-0.4207	0.09318	0.0192	20	31591228	2910	6.58506e-06
CD45RA on naive CD4+ T cell	rs7605193	G	T	-0.3245	0.05318	0.0643	2	38698112	2910	1.19001e-09
CD45RA on naive CD4+ T cell	rs79000121	G	A	-0.3227	0.0645	0.0416	7	10126364	2910	5.96499e-07
CD45RA on naive CD4+ T cell	rs79505210	T	C	0.4859	0.09477	0.0194	12	132969270	2910	3.13199e-07
CD45RA on naive CD4+ T cell	rs79747818	T	C	0.3184	0.0526	0.0689	2	41757305	2910	1.59302e-09
CD45RA on naive CD4+ T cell	rs917116	G	T	0.1762	0.0299	0.2548	7	28172739	2910	4.25598e-09
CD45RA on naive CD4+ T cell	rs9834739	C	T	-0.3956	0.08788	0.0225	3	11614492	2910	7.02393e-06
CD33 on Immature Myeloid-Derived Suppressor Cells	rs10022829	A	G	-0.1696	0.03773	0.6062	4	506471	1554	7.42198e-06
CD33 on Immature Myeloid-Derived Suppressor Cells	rs10040068	T	C	0.1917	0.04266	0.7452	5	17802169	1554	7.50395e-06
CD33 on Immature Myeloid-Derived Suppressor Cells	rs111695695	A	C	-0.5128	0.06836	0.0772	19	51897760	1554	1.05609e-13
CD33 on Immature Myeloid-Derived Suppressor Cells	rs117140964	T	C	0.418	0.08848	0.0444	10	101609403	1554	2.524e-06
CD33 on Immature Myeloid-Derived Suppressor Cells	rs11765781	A	G	0.1816	0.03963	0.6245	7	4764861	1554	4.97496e-06
CD33 on Immature Myeloid-Derived Suppressor Cells	rs117893093	T	G	0.4385	0.09362	0.0418	20	36543774	1554	3.06302e-06
CD33 on Immature Myeloid-Derived Suppressor Cells	rs1218959	A	C	0.169	0.03806	0.6403	13	28193877	1554	9.6221e-06
CD33 on Immature Myeloid-Derived Suppressor Cells	rs1397071	A	G	-0.5361	0.1146	0.0251	18	68477432	1554	3.17103e-06
CD33 on Immature Myeloid-Derived Suppressor Cells	rs141122591	C	T	0.5083	0.1002	0.0344	19	51900858	1554	4.39997e-07
CD33 on Immature Myeloid-Derived Suppressor Cells	rs1421461	C	T	0.2027	0.04543	0.2169	12	106320886	1554	8.687e-06
CD33 on Immature Myeloid-Derived Suppressor Cells	rs1922127	T	C	-0.3769	0.08418	0.047	10	53348048	1554	8.127e-06
CD33 on Immature Myeloid-Derived Suppressor Cells	rs4567661	C	A	-0.1856	0.03972	0.3179	15	38786114	1554	3.24101e-06
CD33 on Immature Myeloid-Derived Suppressor Cells	rs56043070	A	G	0.4156	0.0788	0.0566	1	247719769	1554	1.52398e-07
CD33 on Immature Myeloid-Derived Suppressor Cells	rs58483275	T	C	0.5046	0.07256	0.0734	19	51868443	1554	5.20955e-12
CD33 on Immature Myeloid-Derived Suppressor Cells	rs7245846	A	G	-1.115	0.0393	0.1934	19	51731176	1554	6.08135e-143
CD33 on Immature Myeloid-Derived Suppressor Cells	rs7351079	G	A	-0.3351	0.0424	0.258	19	51574038	1554	5.06641e-15
CD33 on Immature Myeloid-Derived Suppressor Cells	rs74707127	C	G	0.4197	0.08695	0.0492	2	174284380	1554	1.523e-06
CD33 on Immature Myeloid-Derived Suppressor Cells	rs75773078	A	G	-0.5252	0.07057	0.0705	19	51742145	1554	1.63795e-13
CD33 on Immature Myeloid-Derived Suppressor Cells	rs77040155	G	C	-0.3763	0.08467	0.0534	11	5402836	1554	9.46106e-06
CD33 on Immature Myeloid-Derived Suppressor Cells	rs77635331	T	C	-0.2765	0.06116	0.0985	16	8691661	1554	6.59295e-06
CD33 on Immature Myeloid-Derived Suppressor Cells	rs79377141	A	G	0.3376	0.0459	0.2008	19	51538952	1554	3.07326e-13
CD33 on Immature Myeloid-Derived Suppressor Cells	rs79965644	G	T	0.4811	0.106	0.0296	13	79484369	1554	6.09902e-06
CD33 on Monocytic Myeloid-Derived Suppressor Cells	rs10022829	A	G	-0.1723	0.0378	0.6087	4	506471	1569	5.59397e-06
CD33 on Monocytic Myeloid-Derived Suppressor Cells	rs10164761	T	C	0.1855	0.0387	0.6348	2	220066209	1569	1.80901e-06
CD33 on Monocytic Myeloid-Derived Suppressor Cells	rs10861528	A	C	0.1809	0.04043	0.2929	12	106266488	1569	8.23398e-06
CD33 on Monocytic Myeloid-Derived Suppressor Cells	rs117150385	A	G	-0.887	0.1988	0.0083	17	9157491	1569	8.66603e-06
CD33 on Monocytic Myeloid-Derived Suppressor Cells	rs138138479	T	G	0.7945	0.1753	0.0108	10	22339808	1569	6.28304e-06
CD33 on Monocytic Myeloid-Derived Suppressor Cells	rs2362605	A	G	-0.2041	0.04469	0.2157	3	190480177	1569	5.33495e-06
CD33 on Monocytic Myeloid-Derived Suppressor Cells	rs3865444	A	C	-1.151	0.03884	0.1896	19	51727962	1569	1.71396e-153
CD33 on Monocytic Myeloid-Derived Suppressor Cells	rs403286	A	G	0.178	0.03783	0.5223	3	55264003	1569	2.76401e-06
CD33 on Monocytic Myeloid-Derived Suppressor Cells	rs4747079	A	G	0.377	0.08474	0.0491	10	72466435	1569	9.26894e-06
CD33 on Monocytic Myeloid-Derived Suppressor Cells	rs58301181	G	C	-0.3795	0.06721	0.0848	19	52097261	1569	1.93999e-08
CD33 on Monocytic Myeloid-Derived Suppressor Cells	rs62114147	T	C	0.2625	0.03721	0.5586	19	51588018	1569	2.56271e-12
CD33 on Monocytic Myeloid-Derived Suppressor Cells	rs6828373	C	T	0.2291	0.04653	0.1992	4	154476924	1569	9.37389e-07
CD33 on Monocytic Myeloid-Derived Suppressor Cells	rs6879785	G	A	0.1882	0.04153	0.289	5	75450373	1569	6.27004e-06
CD33 on Monocytic Myeloid-Derived Suppressor Cells	rs6974483	A	T	0.1843	0.0405	0.3161	7	52705752	1569	5.79402e-06
CD33 on Monocytic Myeloid-Derived Suppressor Cells	rs7047105	G	A	-0.1918	0.03828	0.5641	9	105951980	1569	6.02296e-07
CD33 on Monocytic Myeloid-Derived Suppressor Cells	rs73015201	T	C	-0.1973	0.04369	0.2384	6	148351645	1569	6.77704e-06
CD33 on Monocytic Myeloid-Derived Suppressor Cells	rs73051934	G	A	-0.5175	0.1121	0.0258	19	48582916	1569	4.18398e-06
CD33 on Monocytic Myeloid-Derived Suppressor Cells	rs73259850	C	A	-0.3828	0.07528	0.0641	10	56897405	1569	4.12098e-07
CD33 on Monocytic Myeloid-Derived Suppressor Cells	rs7351079	G	A	-0.3677	0.04232	0.2604	19	51574038	1569	9.03441e-18
CD33 on Monocytic Myeloid-Derived Suppressor Cells	rs8108687	G	A	-0.1787	0.03845	0.646	19	927971	1569	3.65898e-06
CD33 on Monocytic Myeloid-Derived Suppressor Cells	rs9867350	A	G	0.2165	0.0481	0.1839	3	129451519	1569	7.23303e-06
CD127 on CD8+ T cell	rs10024641	A	G	0.1143	0.0257	0.5082	4	188051690	2920	8.94994e-06
CD127 on CD8+ T cell	rs117239506	A	C	1.832	0.3932	0.001	12	16351043	2920	3.32499e-06
CD127 on CD8+ T cell	rs13165333	T	C	0.1984	0.04226	0.1036	5	82275571	2920	2.78702e-06
CD127 on CD8+ T cell	rs1377028	G	A	-0.1222	0.02603	0.5479	4	75738792	2920	2.76898e-06
CD127 on CD8+ T cell	rs148460149	A	G	0.326	0.07341	0.033	20	50115542	2920	9.27001e-06
CD127 on CD8+ T cell	rs159608	G	A	0.1236	0.02793	0.3096	5	59174103	2920	9.9339e-06
CD127 on CD8+ T cell	rs1911151	C	T	-0.1953	0.03888	0.8719	11	60546636	2920	5.39299e-07
CD127 on CD8+ T cell	rs2009425	T	C	-0.3232	0.07302	0.033	5	174034800	2920	9.92705e-06
CD127 on CD8+ T cell	rs28869816	T	G	0.2939	0.06617	0.0401	2	116742575	2920	9.23209e-06
CD127 on CD8+ T cell	rs3130901	T	A	-0.18	0.03453	0.193	6	31419065	2920	1.97702e-07
CD127 on CD8+ T cell	rs457979	A	G	0.2164	0.04618	0.9146	5	2382270	2920	2.92799e-06
CD127 on CD8+ T cell	rs4668705	A	G	-0.1189	0.02562	0.5443	2	11152503	2920	3.578e-06
CD127 on CD8+ T cell	rs4925660	T	C	-0.2148	0.04779	0.0827	1	247251150	2920	7.21905e-06
CD127 on CD8+ T cell	rs5770311	G	A	-0.1216	0.02704	0.3666	22	49767656	2920	7.142e-06
CD127 on CD8+ T cell	rs5770659	G	C	0.1293	0.02774	0.6822	22	50083852	2920	3.26498e-06
CD127 on CD8+ T cell	rs72824431	C	T	-0.2416	0.05262	0.0647	2	104853841	2920	4.60903e-06
CD127 on CD8+ T cell	rs73354288	T	C	-0.1928	0.03987	0.1166	17	79157596	2920	1.39801e-06
CD127 on CD8+ T cell	rs73561877	C	G	0.3813	0.07778	0.0284	19	6365399	2920	9.99102e-07
CD127 on CD8+ T cell	rs74785296	A	C	0.5285	0.1118	0.0132	7	156120842	2920	2.38501e-06
CD127 on CD8+ T cell	rs7533594	G	T	0.149	0.03253	0.1966	1	205558402	2920	4.80496e-06
CD127 on CD8+ T cell	rs7643142	T	C	0.2601	0.05444	0.0596	3	175109345	2920	1.86402e-06
CD127 on CD8+ T cell	rs7801342	C	T	0.1834	0.03032	0.2342	7	31163003	2920	1.63399e-09
CD127 on CD8+ T cell	rs7813990	T	C	0.1488	0.03232	0.2048	8	37671140	2920	4.31996e-06
CD127 on CD8+ T cell	rs9739743	A	G	0.1337	0.0272	0.3533	12	54596797	2920	9.433e-07
CD28+ CD45RA+ CD8+ T cell %CD8+ T cell	rs10025910	T	C	0.5074	0.1043	0.0074	4	25610903	3440	1.21099e-06
CD28+ CD45RA+ CD8+ T cell %CD8+ T cell	rs10242630	A	G	0.1978	0.04107	0.0541	7	146469943	3440	1.52799e-06
CD28+ CD45RA+ CD8+ T cell %CD8+ T cell	rs1064086	A	G	-0.103	0.01985	0.3275	2	237034061	3440	2.22998e-07
CD28+ CD45RA+ CD8+ T cell %CD8+ T cell	rs10840675	T	C	0.1139	0.02544	0.1624	12	17367587	3440	7.77804e-06
CD28+ CD45RA+ CD8+ T cell %CD8+ T cell	rs112258643	T	C	3.271	0.6538	0.0001	12	55672838	3440	5.92393e-07
CD28+ CD45RA+ CD8+ T cell %CD8+ T cell	rs115077170	G	T	6.774	1.527	NA	2	53872294	3440	9.45606e-06
CD28+ CD45RA+ CD8+ T cell %CD8+ T cell	rs116767883	T	C	7.798	1.722	NA	6	24745313	3440	6.16098e-06
CD28+ CD45RA+ CD8+ T cell %CD8+ T cell	rs117403703	C	T	3.043	0.6699	0.0001	6	93203850	3440	5.72796e-06
CD28+ CD45RA+ CD8+ T cell %CD8+ T cell	rs117475733	T	C	1.491	0.3243	0.0004	6	148775706	3440	4.43997e-06
CD28+ CD45RA+ CD8+ T cell %CD8+ T cell	rs11896593	C	G	0.1024	0.01981	0.3703	2	38925155	3440	2.49799e-07
CD28+ CD45RA+ CD8+ T cell %CD8+ T cell	rs139580802	T	C	1.187	0.2682	0.001	17	76213606	3440	9.90992e-06
CD28+ CD45RA+ CD8+ T cell %CD8+ T cell	rs141596789	C	G	1.424	0.3204	0.0009	7	28687227	3440	9.13503e-06
CD28+ CD45RA+ CD8+ T cell %CD8+ T cell	rs143788880	A	G	0.4914	0.1087	0.0074	17	57361218	3440	6.42096e-06
CD28+ CD45RA+ CD8+ T cell %CD8+ T cell	rs145827119	T	C	4.134	0.9121	0.0001	20	57132122	3440	6.04296e-06
CD28+ CD45RA+ CD8+ T cell %CD8+ T cell	rs146741472	A	G	3.535	0.7519	0.0001	2	120215812	3440	2.69699e-06
CD28+ CD45RA+ CD8+ T cell %CD8+ T cell	rs146985291	G	A	5.539	1.224	0.0001	3	170169608	3440	6.23204e-06
CD28+ CD45RA+ CD8+ T cell %CD8+ T cell	rs149655274	T	C	1.504	0.3069	0.0012	4	154029285	3440	1.00399e-06
CD28+ CD45RA+ CD8+ T cell %CD8+ T cell	rs17583875	A	G	0.9979	0.1731	0.0029	1	197924770	3440	8.81901e-09
CD28+ CD45RA+ CD8+ T cell %CD8+ T cell	rs182236332	G	A	4.274	0.8797	0.0001	7	124954943	3440	1.23299e-06
CD28+ CD45RA+ CD8+ T cell %CD8+ T cell	rs184082746	C	T	3.525	0.6966	0.0001	7	92791863	3440	4.41804e-07
CD28+ CD45RA+ CD8+ T cell %CD8+ T cell	rs1879612	C	T	0.08909	0.01853	0.4751	15	99398708	3440	1.59801e-06
CD28+ CD45RA+ CD8+ T cell %CD8+ T cell	rs188748536	C	T	10.95	2.391	NA	19	8271140	3440	4.84697e-06
CD28+ CD45RA+ CD8+ T cell %CD8+ T cell	rs1978254	A	G	-0.1733	0.03911	0.0592	19	57281224	3440	9.71695e-06
CD28+ CD45RA+ CD8+ T cell %CD8+ T cell	rs2629824	G	A	-0.1289	0.02451	0.8225	1	114687316	3440	1.52901e-07
CD28+ CD45RA+ CD8+ T cell %CD8+ T cell	rs2802930	T	C	0.4087	0.08986	0.9894	1	235096612	3440	5.60506e-06
CD28+ CD45RA+ CD8+ T cell %CD8+ T cell	rs28460753	A	G	0.6077	0.1301	0.0048	15	62991760	3440	3.11702e-06
CD28+ CD45RA+ CD8+ T cell %CD8+ T cell	rs28576084	G	T	0.1012	0.02264	0.2205	14	82062494	3440	8.04507e-06
CD28+ CD45RA+ CD8+ T cell %CD8+ T cell	rs34752208	A	G	0.1011	0.0202	0.325	9	137165566	3440	5.88695e-07
CD28+ CD45RA+ CD8+ T cell %CD8+ T cell	rs5011724	C	T	-0.09624	0.02031	0.3209	17	41759061	3440	2.23398e-06
CD28+ CD45RA+ CD8+ T cell %CD8+ T cell	rs60220946	T	C	0.2919	0.06514	0.0212	1	193505625	3440	7.68299e-06
CD28+ CD45RA+ CD8+ T cell %CD8+ T cell	rs62572596	T	C	0.3597	0.07921	0.0157	9	114588604	3440	5.79802e-06
CD28+ CD45RA+ CD8+ T cell %CD8+ T cell	rs7033084	T	C	0.0849	0.01914	0.5055	9	16904641	3440	9.438e-06
CD28+ CD45RA+ CD8+ T cell %CD8+ T cell	rs72723766	C	T	-2.308	0.5078	0.0003	4	152131193	3440	5.68696e-06
CD28+ CD45RA+ CD8+ T cell %CD8+ T cell	rs73061672	A	T	0.1863	0.0389	0.0637	7	8326430	3440	1.75102e-06
CD28+ CD45RA+ CD8+ T cell %CD8+ T cell	rs76014368	T	C	1.535	0.3446	0.0007	12	123513519	3440	8.65605e-06
CD28+ CD45RA+ CD8+ T cell %CD8+ T cell	rs76313555	T	C	0.4644	0.1025	0.0083	3	59914042	3440	6.09705e-06
CD28+ CD45RA+ CD8+ T cell %CD8+ T cell	rs76619353	C	T	8.992	2.031	NA	6	136193347	3440	9.85689e-06
CD28+ CD45RA+ CD8+ T cell %CD8+ T cell	rs76668354	G	C	0.5165	0.1012	0.0089	2	103587624	3440	3.52598e-07
CD28+ CD45RA+ CD8+ T cell %CD8+ T cell	rs9577271	G	A	0.1114	0.02447	0.1812	13	114096507	3440	5.45595e-06
CD28+ CD45RA+ CD8+ T cell %CD8+ T cell	rs9792050	T	G	-0.1499	0.03129	0.8994	7	31164655	3440	1.72799e-06
CD14+ CD16- monocyte Absolute Count	rs10094039	G	A	-0.137	0.02784	0.7531	8	130589676	3629	9.08908e-07
CD14+ CD16- monocyte Absolute Count	rs111463078	A	T	0.3431	0.07615	0.0263	8	2350689	3629	6.83093e-06
CD14+ CD16- monocyte Absolute Count	rs11177104	A	G	-0.6203	0.1351	0.0076	12	68605883	3629	4.583e-06
CD14+ CD16- monocyte Absolute Count	rs118111037	T	C	-1.458	0.3235	0.0012	22	35958024	3629	6.81397e-06
CD14+ CD16- monocyte Absolute Count	rs12501003	G	A	0.1613	0.03189	0.1674	4	92510918	3629	4.44795e-07
CD14+ CD16- monocyte Absolute Count	rs1375493	A	G	0.1517	0.02476	0.3781	2	182323766	3629	9.91791e-10
CD14+ CD16- monocyte Absolute Count	rs149927978	C	T	-0.5694	0.1283	0.0087	14	105638349	3629	9.36009e-06
CD14+ CD16- monocyte Absolute Count	rs150649461	C	G	0.2921	0.06379	0.0459	1	92925654	3629	4.83203e-06
CD14+ CD16- monocyte Absolute Count	rs17465420	C	T	0.1094	0.02467	0.4241	1	38398588	3629	9.53103e-06
CD14+ CD16- monocyte Absolute Count	rs183716470	G	T	-0.2044	0.04519	0.081	3	81299703	3629	6.32004e-06
CD14+ CD16- monocyte Absolute Count	rs189962728	C	T	-2.572	0.5658	0.0004	4	58124445	3629	5.67205e-06
CD14+ CD16- monocyte Absolute Count	rs2120231	G	T	-0.1154	0.02415	0.5141	17	1015996	3629	1.81798e-06
CD14+ CD16- monocyte Absolute Count	rs2247998	A	G	-0.1145	0.0254	0.6503	16	85801445	3629	6.69993e-06
CD14+ CD16- monocyte Absolute Count	rs2418135	A	G	-0.1487	0.02438	0.5236	9	113901309	3629	1.16001e-09
CD14+ CD16- monocyte Absolute Count	rs28437286	G	A	-0.3633	0.08142	0.0222	21	43063279	3629	8.33105e-06
CD14+ CD16- monocyte Absolute Count	rs2904118	T	C	-0.1157	0.02572	0.6645	2	56402320	3629	6.99407e-06
CD14+ CD16- monocyte Absolute Count	rs310730	C	T	0.3004	0.06623	0.0338	3	4328811	3629	5.91099e-06
CD14+ CD16- monocyte Absolute Count	rs41331448	G	A	0.7646	0.1645	0.0056	13	21289312	3629	3.46897e-06
CD14+ CD16- monocyte Absolute Count	rs445	T	C	-0.1822	0.02999	0.1941	7	92408370	3629	1.36301e-09
CD14+ CD16- monocyte Absolute Count	rs536943	G	A	-0.1442	0.03221	0.1637	3	173213883	3629	7.78198e-06
CD14+ CD16- monocyte Absolute Count	rs55779804	C	G	-0.1931	0.04302	0.0805	19	6371660	3629	7.37497e-06
CD14+ CD16- monocyte Absolute Count	rs56010301	T	C	-0.1354	0.02942	0.2097	5	52645510	3629	4.34e-06
CD14+ CD16- monocyte Absolute Count	rs58943387	G	T	-0.1471	0.0314	0.1768	3	190720967	3629	2.89801e-06
CD14+ CD16- monocyte Absolute Count	rs613224	C	T	0.3132	0.06285	0.0366	8	2803266	3629	6.53296e-07
CD14+ CD16- monocyte Absolute Count	rs78355921	C	G	-0.1946	0.04137	0.0915	1	159941852	3629	2.65497e-06
CD14+ CD16- monocyte Absolute Count	rs8076666	G	A	0.1284	0.02869	0.7778	17	78223817	3629	7.82294e-06
CD14+ CD16- monocyte Absolute Count	rs9599503	C	T	-0.1276	0.02661	0.2827	13	35314819	3629	1.67699e-06
CD39+ CD4+ T cell Absolute Count	rs1002938	T	A	-0.275	0.04897	0.0776	10	99461284	3408	2.123e-08
CD39+ CD4+ T cell Absolute Count	rs10800381	T	C	0.1562	0.03519	0.1643	1	168744353	3408	9.37001e-06
CD39+ CD4+ T cell Absolute Count	rs10882324	T	C	-0.1207	0.0264	0.3498	10	82674931	3408	4.96398e-06
CD39+ CD4+ T cell Absolute Count	rs10882701	C	A	-0.4118	0.0249	0.5139	10	97741071	3408	3.85301e-59
CD39+ CD4+ T cell Absolute Count	rs112392069	T	A	0.2664	0.05919	0.0491	10	98925325	3408	7.01504e-06
CD39+ CD4+ T cell Absolute Count	rs113087753	A	G	0.2554	0.05646	0.0524	7	80556308	3408	6.27393e-06
CD39+ CD4+ T cell Absolute Count	rs114844216	C	T	0.6311	0.06024	0.0459	10	98158952	3408	2.66011e-25
CD39+ CD4+ T cell Absolute Count	rs11598645	C	T	-0.6196	0.1364	0.011	10	68351521	3408	5.74196e-06
CD39+ CD4+ T cell Absolute Count	rs11718018	C	T	-0.1208	0.02589	0.4134	3	60364770	3408	3.18002e-06
CD39+ CD4+ T cell Absolute Count	rs12778797	C	T	0.2544	0.02672	0.3841	10	96998688	3408	3.11674e-21
CD39+ CD4+ T cell Absolute Count	rs138807420	T	A	1.022	0.204	0.0034	5	6231929	3408	5.82103e-07
CD39+ CD4+ T cell Absolute Count	rs139577399	C	T	-0.3243	0.06424	0.0414	7	23203415	3408	4.69105e-07
CD39+ CD4+ T cell Absolute Count	rs140503524	T	C	-1.428	0.3074	0.0021	11	44646709	3408	3.49398e-06
CD39+ CD4+ T cell Absolute Count	rs1410600	T	C	-0.2402	0.02632	0.4073	10	97070694	3408	1.19812e-19
CD39+ CD4+ T cell Absolute Count	rs145557266	G	A	0.7936	0.09034	0.021	10	95850055	3408	2.4581e-18
CD39+ CD4+ T cell Absolute Count	rs149951966	C	T	0.1983	0.04337	0.1034	17	41137136	3408	4.98896e-06
CD39+ CD4+ T cell Absolute Count	rs17091864	G	A	0.5315	0.1201	0.0123	14	57103379	3408	9.87802e-06
CD39+ CD4+ T cell Absolute Count	rs191265355	C	T	1.095	0.2467	0.0028	2	123442119	3408	9.40199e-06
CD39+ CD4+ T cell Absolute Count	rs2251521	T	C	-0.199	0.04274	0.1021	10	109471331	3408	3.35699e-06
CD39+ CD4+ T cell Absolute Count	rs35163827	G	A	-0.3193	0.07127	0.0392	8	9606332	3408	7.72592e-06
CD39+ CD4+ T cell Absolute Count	rs4321083	A	G	0.156	0.03139	0.2139	13	84031916	3408	7.07995e-07
CD39+ CD4+ T cell Absolute Count	rs57516532	T	C	0.3142	0.06993	0.0342	7	1172869	3408	7.25905e-06
CD39+ CD4+ T cell Absolute Count	rs59143200	C	T	-0.1181	0.02594	0.4325	19	1092511	3408	5.47596e-06
CD39+ CD4+ T cell Absolute Count	rs62421103	T	G	0.2313	0.05047	0.0712	6	113160344	3408	4.73097e-06
CD39+ CD4+ T cell Absolute Count	rs72968495	C	T	2.034	0.4463	0.0007	6	119638473	3408	5.36698e-06
CD39+ CD4+ T cell Absolute Count	rs74791100	C	T	0.5331	0.1169	0.0123	9	86052403	3408	5.27995e-06
CD39+ CD4+ T cell Absolute Count	rs78027772	A	G	0.2207	0.04649	0.0848	7	126248228	3408	2.151e-06
CD39+ CD4+ T cell Absolute Count	rs8076447	A	G	0.1441	0.02906	0.2515	17	75229883	3408	7.47997e-07
CD39+ CD4+ T cell Absolute Count	rs821702	G	A	-0.1393	0.0293	0.7525	10	108095070	3408	2.07802e-06
CD33 on CD33dim HLA DR+ CD11b-	rs10033650	T	G	0.2734	0.05678	0.1083	4	53954014	1634	1.60299e-06
CD33 on CD33dim HLA DR+ CD11b-	rs10869456	G	A	-0.2539	0.05483	0.8767	9	77499330	1634	3.93704e-06
CD33 on CD33dim HLA DR+ CD11b-	rs112807165	G	A	0.4861	0.1052	0.0324	20	38092873	1634	4.11898e-06
CD33 on CD33dim HLA DR+ CD11b-	rs113460642	T	C	0.3152	0.07113	0.0725	8	66569270	1634	9.99194e-06
CD33 on CD33dim HLA DR+ CD11b-	rs11720960	C	T	-0.2641	0.05763	0.1154	3	123957942	1634	4.94698e-06
CD33 on CD33dim HLA DR+ CD11b-	rs138564050	G	A	-0.2489	0.05484	0.1209	18	2873692	1634	6.09607e-06
CD33 on CD33dim HLA DR+ CD11b-	rs139876813	T	C	-0.2801	0.05585	0.1092	17	2689271	1634	5.837e-07
CD33 on CD33dim HLA DR+ CD11b-	rs1801274	G	A	-0.261	0.03857	0.3299	1	161479745	1634	1.83781e-11
CD33 on CD33dim HLA DR+ CD11b-	rs187981347	T	A	-0.4994	0.105	0.0303	5	172080662	1634	2.16202e-06
CD33 on CD33dim HLA DR+ CD11b-	rs35305059	G	A	0.1619	0.03555	0.5477	12	128658240	1634	5.66005e-06
CD33 on CD33dim HLA DR+ CD11b-	rs3865444	A	C	-1.119	0.03392	0.2121	19	51727962	1634	2.39883e-183
CD33 on CD33dim HLA DR+ CD11b-	rs4442789	T	C	0.2086	0.04613	0.8048	15	98373329	1634	6.584e-06
CD33 on CD33dim HLA DR+ CD11b-	rs4802858	C	T	-0.188	0.03603	0.571	19	52253150	1634	2.06001e-07
CD33 on CD33dim HLA DR+ CD11b-	rs558625031	A	G	-0.6956	0.08096	0.0483	19	51858911	1634	1.95884e-17
CD33 on CD33dim HLA DR+ CD11b-	rs58301181	G	C	-0.4079	0.06357	0.0872	19	52097261	1634	1.80901e-10
CD33 on CD33dim HLA DR+ CD11b-	rs6100482	G	A	-0.2023	0.04019	0.2576	20	58103645	1634	5.33495e-07
CD33 on CD33dim HLA DR+ CD11b-	rs73051934	G	A	-0.6094	0.105	0.0278	19	48582916	1634	7.88497e-09
CD33 on CD33dim HLA DR+ CD11b-	rs7351079	G	A	-0.3832	0.03992	0.2708	19	51574038	1634	2.9067e-21
CD33 on CD33dim HLA DR+ CD11b-	rs75216873	G	A	-0.345	0.07384	0.0621	14	53742598	1634	3.21203e-06
CD33 on CD33dim HLA DR+ CD11b-	rs76647540	T	A	-0.237	0.05213	0.1359	19	51088199	1634	5.84602e-06
CD33 on CD33dim HLA DR+ CD11b-	rs7798098	T	C	0.2453	0.05456	0.1233	7	36494338	1634	7.44201e-06
CD33 on CD33dim HLA DR+ CD11b-	rs78949787	T	C	0.2977	0.03561	0.5535	19	51591138	1634	1.33015e-16
Central Memory CD8+ T cell %CD8+ T cell	rs10035567	A	T	-0.1854	0.04119	0.0992	5	173005364	3427	7.03493e-06
Central Memory CD8+ T cell %CD8+ T cell	rs116515477	G	A	0.4004	0.0829	0.0239	3	68134416	3427	1.42498e-06
Central Memory CD8+ T cell %CD8+ T cell	rs116858348	G	T	0.5202	0.114	0.0117	10	92780623	3427	5.19697e-06
Central Memory CD8+ T cell %CD8+ T cell	rs117299036	T	G	0.5813	0.1262	0.0099	7	17645647	3427	4.27297e-06
Central Memory CD8+ T cell %CD8+ T cell	rs11887842	T	C	-0.1755	0.03947	0.1224	2	102839478	3427	8.97098e-06
Central Memory CD8+ T cell %CD8+ T cell	rs13037846	T	C	-0.2959	0.06656	0.0363	20	59379480	3427	9.04191e-06
Central Memory CD8+ T cell %CD8+ T cell	rs16878206	G	A	0.1422	0.03213	0.1911	5	59816794	3427	9.91791e-06
Central Memory CD8+ T cell %CD8+ T cell	rs16881729	T	C	0.248	0.05561	0.0527	4	29389538	3427	8.43995e-06
Central Memory CD8+ T cell %CD8+ T cell	rs183732116	A	G	0.3128	0.06665	0.0427	2	168003021	3427	2.79698e-06
Central Memory CD8+ T cell %CD8+ T cell	rs192829014	A	G	0.5404	0.1169	0.0109	9	5750067	3427	3.96105e-06
Central Memory CD8+ T cell %CD8+ T cell	rs2040680	C	T	-0.3202	0.07234	0.9718	7	88785449	3427	9.90011e-06
Central Memory CD8+ T cell %CD8+ T cell	rs2123414	G	A	0.2645	0.05938	0.0455	10	130834276	3427	8.66702e-06
Central Memory CD8+ T cell %CD8+ T cell	rs2424193	G	A	0.3458	0.07126	0.0308	20	18417321	3427	1.275e-06
Central Memory CD8+ T cell %CD8+ T cell	rs2713981	G	A	0.1176	0.02613	0.6526	17	70743094	3427	7.00793e-06
Central Memory CD8+ T cell %CD8+ T cell	rs2840005	C	T	0.1519	0.03237	0.1722	19	56314899	3427	2.79402e-06
Central Memory CD8+ T cell %CD8+ T cell	rs2866112	C	G	-0.2005	0.04054	0.8971	19	54310961	3427	7.92994e-07
Central Memory CD8+ T cell %CD8+ T cell	rs350280	G	A	-0.1208	0.02566	0.4316	16	12231997	3427	2.63998e-06
Central Memory CD8+ T cell %CD8+ T cell	rs35069110	A	G	-0.1233	0.02478	0.4613	7	157454257	3427	6.84195e-07
Central Memory CD8+ T cell %CD8+ T cell	rs35121986	C	T	0.2568	0.05797	0.0522	2	187690214	3427	9.71404e-06
Central Memory CD8+ T cell %CD8+ T cell	rs4796089	C	T	0.1638	0.03683	0.1344	17	33814758	3427	8.97202e-06
Central Memory CD8+ T cell %CD8+ T cell	rs4868220	G	A	-0.113	0.02463	0.5455	5	172266325	3427	4.617e-06
Central Memory CD8+ T cell %CD8+ T cell	rs541367304	A	G	-1.186	0.2593	0.0032	1	198283058	3427	4.94504e-06
Central Memory CD8+ T cell %CD8+ T cell	rs55699240	C	G	-0.16	0.03188	0.1936	2	113838725	3427	5.48997e-07
Central Memory CD8+ T cell %CD8+ T cell	rs62037700	T	G	-0.1237	0.02699	0.3115	16	12102157	3427	4.76398e-06
Central Memory CD8+ T cell %CD8+ T cell	rs62047982	T	C	-0.1224	0.02487	0.4721	16	53154832	3427	8.97904e-07
Central Memory CD8+ T cell %CD8+ T cell	rs6558408	A	G	-0.1456	0.03155	0.8039	8	145033734	3427	4.07202e-06
Central Memory CD8+ T cell %CD8+ T cell	rs66550246	G	A	-0.1351	0.02946	0.2454	3	159822228	3427	4.67401e-06
Central Memory CD8+ T cell %CD8+ T cell	rs74559159	A	G	-0.3646	0.07643	0.0274	1	3835304	3427	1.91801e-06
Central Memory CD8+ T cell %CD8+ T cell	rs75518360	T	C	0.4829	0.09427	0.0177	1	14881805	3427	3.176e-07
Central Memory CD8+ T cell %CD8+ T cell	rs78719136	G	A	-0.3411	0.07568	0.0279	14	21355951	3427	6.78907e-06
Central Memory CD8+ T cell %CD8+ T cell	rs78845536	G	T	0.3273	0.07107	0.0321	9	10866626	3427	4.26796e-06
CD64 on CD14- CD16+ monocyte	rs10036919	A	G	-0.129	0.02659	0.3392	5	160219464	3614	1.28499e-06
CD64 on CD14- CD16+ monocyte	rs11065979	T	C	0.1181	0.0257	0.4691	12	112059557	3614	4.43302e-06
CD64 on CD14- CD16+ monocyte	rs111279951	A	C	0.3	0.06342	0.0418	5	18068020	3614	2.323e-06
CD64 on CD14- CD16+ monocyte	rs1138358	C	A	0.142	0.02965	0.2286	15	80263345	3614	1.75501e-06
CD64 on CD14- CD16+ monocyte	rs115383270	A	G	0.2927	0.0332	0.1699	1	161531340	3614	1.80801e-18
CD64 on CD14- CD16+ monocyte	rs117283705	A	G	0.5584	0.1231	0.0104	6	102881264	3614	5.96005e-06
CD64 on CD14- CD16+ monocyte	rs117446496	G	A	-0.2712	0.05961	0.043	17	78773924	3614	5.54102e-06
CD64 on CD14- CD16+ monocyte	rs11772145	A	C	-0.1849	0.04036	0.1054	7	67584032	3614	4.77705e-06
CD64 on CD14- CD16+ monocyte	rs13161932	G	A	-0.2119	0.04753	0.0742	5	42074341	3614	8.55993e-06
CD64 on CD14- CD16+ monocyte	rs1333255	A	G	-0.1577	0.03525	0.1467	13	94844743	3614	7.92903e-06
CD64 on CD14- CD16+ monocyte	rs146963227	A	G	-0.4704	0.1015	0.0149	4	17530633	3614	3.73904e-06
CD64 on CD14- CD16+ monocyte	rs150145799	C	T	0.2869	0.03746	0.1328	1	149738590	3614	2.35776e-14
CD64 on CD14- CD16+ monocyte	rs150375532	A	G	1.124	0.2456	0.0026	1	38146353	3614	4.86396e-06
CD64 on CD14- CD16+ monocyte	rs1932805	T	C	0.2052	0.0397	0.8915	13	82498699	3614	2.49299e-07
CD64 on CD14- CD16+ monocyte	rs2197098	C	T	-0.1495	0.0307	0.7954	2	154685822	3614	1.15499e-06
CD64 on CD14- CD16+ monocyte	rs34710782	C	T	0.1506	0.03159	0.1969	1	11903241	3614	1.92101e-06
CD64 on CD14- CD16+ monocyte	rs35309480	G	T	0.156	0.03485	0.1663	8	97002090	3614	7.78001e-06
CD64 on CD14- CD16+ monocyte	rs74970695	A	T	0.2212	0.04548	0.0844	12	27651592	3614	1.20401e-06
CD64 on CD14- CD16+ monocyte	rs9467953	T	C	-0.1206	0.02631	0.5491	6	26965804	3614	4.67197e-06
CD64 on CD14- CD16+ monocyte	rs947853	T	C	0.1222	0.02586	0.6187	11	70567194	3614	2.37898e-06
CD33 on basophil	rs10040068	T	C	0.1888	0.04261	0.7453	5	17802169	1555	9.99194e-06
CD33 on basophil	rs111695695	A	C	-0.5454	0.06799	0.0772	19	51897760	1555	2.03798e-15
CD33 on basophil	rs114475810	A	G	-2.111	0.4661	0.0013	19	36056431	1555	6.35199e-06
CD33 on basophil	rs117140964	T	C	0.4057	0.08837	0.0444	10	101609403	1555	4.77101e-06
CD33 on basophil	rs141122591	C	T	0.4857	0.1002	0.0344	19	51900858	1555	1.367e-06
CD33 on basophil	rs1836704	C	A	-0.1775	0.03988	0.3029	4	30413400	1555	9.17191e-06
CD33 on basophil	rs4567661	C	A	-0.1841	0.03969	0.318	15	38786114	1555	3.804e-06
CD33 on basophil	rs462331	T	A	-0.2264	0.05102	0.1588	16	83832299	1555	9.75102e-06
CD33 on basophil	rs56043070	A	G	0.4881	0.07845	0.0566	1	247719769	1555	6.29593e-10
CD33 on basophil	rs57883729	A	C	-0.6872	0.1505	0.0135	2	162100169	1555	5.36599e-06
CD33 on basophil	rs58337014	A	C	-0.4142	0.09267	0.0392	10	53354043	1555	8.39305e-06
CD33 on basophil	rs58483275	T	C	0.5176	0.07238	0.0733	19	51868443	1555	1.32892e-12
CD33 on basophil	rs6974483	A	T	0.1895	0.04051	0.3154	7	52705752	1555	3.15798e-06
CD33 on basophil	rs6979650	A	G	0.4393	0.09814	0.036	7	36536896	1555	8.15793e-06
CD33 on basophil	rs7245846	A	G	-1.131	0.03861	0.1939	19	51731176	1555	1.81134e-150
CD33 on basophil	rs72640540	A	G	-2.857	0.6446	0.0006	4	67038487	1555	9.94604e-06
CD33 on basophil	rs7351079	G	A	-0.3642	0.04217	0.2579	19	51574038	1555	1.39991e-17
CD33 on basophil	rs75773078	A	G	-0.4918	0.07051	0.0707	19	51742145	1555	4.52898e-12
CD33 on basophil	rs77635331	T	C	-0.3018	0.06084	0.0987	16	8691661	1555	7.83195e-07
CD33 on basophil	rs79349965	C	G	0.3012	0.06688	0.082	1	248009263	1555	7.17794e-06
CD33 on basophil	rs79377141	A	G	0.3421	0.04576	0.2006	19	51538952	1555	1.26386e-13
CD33 on basophil	rs8069226	T	C	0.165	0.03658	0.5122	17	8938562	1555	6.97397e-06
CD4+ T cell Absolute Count	rs10040274	A	G	0.132	0.02702	0.2685	5	114822737	3652	1.064e-06
CD4+ T cell Absolute Count	rs117563350	G	A	-0.324	0.06938	0.0312	6	151699396	3652	3.12399e-06
CD4+ T cell Absolute Count	rs137903114	C	T	-0.9366	0.1901	0.004	11	130770585	3652	8.72107e-07
CD4+ T cell Absolute Count	rs139746725	T	G	1.531	0.3418	0.0016	9	68344045	3652	7.75604e-06
CD4+ T cell Absolute Count	rs143021470	G	C	1.633	0.359	0.001	6	81026437	3652	5.58406e-06
CD4+ T cell Absolute Count	rs1849876	C	T	0.1324	0.02769	0.7529	22	45611053	3652	1.81301e-06
CD4+ T cell Absolute Count	rs28578320	C	T	0.1133	0.02558	0.3482	15	96213772	3652	9.7771e-06
CD4+ T cell Absolute Count	rs2972073	C	T	0.1612	0.03603	0.8612	2	55293730	3652	7.86104e-06
CD4+ T cell Absolute Count	rs3129891	A	G	-0.1631	0.03448	0.2249	6	32415080	3652	2.32097e-06
CD4+ T cell Absolute Count	rs3184504	C	T	-0.1838	0.02676	0.5305	12	111884608	3652	7.66126e-12
CD4+ T cell Absolute Count	rs3211602	A	G	-1.654	0.3577	0.0012	12	58147219	3652	3.879e-06
CD4+ T cell Absolute Count	rs414743	A	G	0.1352	0.02918	0.2367	21	46512075	3652	3.73001e-06
CD4+ T cell Absolute Count	rs4425753	G	C	0.1776	0.0374	0.1247	8	15369837	3652	2.13501e-06
CD4+ T cell Absolute Count	rs61935579	A	G	-0.2776	0.06065	0.0412	12	60195749	3652	4.87899e-06
CD4+ T cell Absolute Count	rs7162344	A	G	-0.1136	0.02442	0.4295	15	26030485	3652	3.37101e-06
CD4+ T cell Absolute Count	rs72960548	C	T	0.2456	0.04852	0.073	6	127873865	3652	4.341e-07
CD4+ T cell Absolute Count	rs73132830	A	G	0.1352	0.03023	0.2054	7	55936249	3652	7.93597e-06
CD4+ T cell Absolute Count	rs7537437	A	G	-0.1404	0.03159	0.1785	1	39439538	3652	9.06901e-06
CD4+ T cell Absolute Count	rs75494288	A	T	-0.3345	0.07401	0.0305	2	59985834	3652	6.4e-06
CD4+ T cell Absolute Count	rs75697875	G	C	0.2783	0.06013	0.0439	1	23233895	3652	3.80803e-06
CD4+ T cell Absolute Count	rs78628680	G	A	0.3565	0.08034	0.0245	10	114300633	3652	9.37692e-06
CD4+ T cell Absolute Count	rs905461	C	A	0.1209	0.02726	0.7223	3	104884917	3652	9.48702e-06
CD4+ T cell Absolute Count	rs9271772	A	G	0.1877	0.03517	0.774	6	32594275	3652	1.006e-07
Lymphocyte Absolute Count	rs10040274	A	G	0.1212	0.02719	0.2684	5	114822737	3653	8.59607e-06
Lymphocyte Absolute Count	rs10410390	C	T	0.1125	0.02503	0.5865	19	54603419	3653	7.13493e-06
Lymphocyte Absolute Count	rs112839163	A	T	-0.5037	0.1017	0.0131	20	14708666	3653	7.69502e-07
Lymphocyte Absolute Count	rs115885535	C	G	-0.8695	0.1963	0.0038	4	99705681	3653	9.75506e-06
Lymphocyte Absolute Count	rs11702153	T	C	0.1591	0.03503	0.4347	21	14911701	3653	5.75997e-06
Lymphocyte Absolute Count	rs117336432	T	C	-1.537	0.3352	0.0011	20	62523193	3653	4.70695e-06
Lymphocyte Absolute Count	rs11850806	G	T	-0.6792	0.1311	0.0083	14	78669137	3653	2.34299e-07
Lymphocyte Absolute Count	rs12417637	G	A	0.1866	0.04033	0.1068	11	128303735	3653	3.85097e-06
Lymphocyte Absolute Count	rs142551447	G	C	0.2811	0.06311	0.0387	16	28203694	3653	8.66303e-06
Lymphocyte Absolute Count	rs17824379	G	A	-1.046	0.2266	0.0027	3	5810961	3653	4.02903e-06
Lymphocyte Absolute Count	rs2797531	A	G	0.1303	0.02871	0.7446	1	111173494	3653	5.87706e-06
Lymphocyte Absolute Count	rs55802874	G	A	0.1317	0.02947	0.2275	7	55923072	3653	8.15493e-06
Lymphocyte Absolute Count	rs597808	G	A	-0.1543	0.02682	0.5363	12	111973358	3653	9.39399e-09
Lymphocyte Absolute Count	rs6942586	A	G	-0.1163	0.02565	0.6393	7	36530276	3653	5.96499e-06
Lymphocyte Absolute Count	rs72960548	C	T	0.2319	0.04877	0.073	6	127873865	3653	2.073e-06
Lymphocyte Absolute Count	rs7302662	C	T	-0.4219	0.09359	0.017	12	129172288	3653	6.74202e-06
Lymphocyte Absolute Count	rs79508330	T	C	-0.3326	0.07255	0.0281	16	86445957	3653	4.71303e-06
Lymphocyte Absolute Count	rs9271629	A	C	0.1945	0.03437	0.7416	6	32591976	3653	1.646e-08
Lymphocyte Absolute Count	rs941767	G	A	-0.1772	0.03912	0.8901	14	91864872	3653	6.11195e-06
Naive-mature B cell Absolute Count	rs10042327	A	G	0.233	0.05192	0.0613	5	58278611	3656	7.40491e-06
Naive-mature B cell Absolute Count	rs115150472	T	C	2.627	0.579	0.0004	5	146138788	3656	5.91398e-06
Naive-mature B cell Absolute Count	rs117344365	A	G	-0.4129	0.09241	0.0178	10	33779474	3656	8.12905e-06
Naive-mature B cell Absolute Count	rs12799241	A	G	0.138	0.02805	0.2619	11	119980729	3656	9.06797e-07
Naive-mature B cell Absolute Count	rs139077655	T	C	-0.1159	0.02519	0.382	2	132741527	3656	4.36697e-06
Naive-mature B cell Absolute Count	rs143176410	C	G	1.819	0.4058	0.001	16	84305239	3656	7.65297e-06
Naive-mature B cell Absolute Count	rs143397127	C	T	-0.4624	0.09926	0.0157	7	12847391	3656	3.298e-06
Naive-mature B cell Absolute Count	rs17056318	C	T	-0.2366	0.0457	0.081	5	158285953	3656	2.36499e-07
Naive-mature B cell Absolute Count	rs189761842	T	C	0.7902	0.1709	0.0055	10	125485345	3656	3.91796e-06
Naive-mature B cell Absolute Count	rs2286599	A	G	0.1183	0.0266	0.32	12	6499533	3656	8.96004e-06
Naive-mature B cell Absolute Count	rs2390504	A	G	-0.2668	0.05743	0.0486	7	21321670	3656	3.51002e-06
Naive-mature B cell Absolute Count	rs2395904	G	T	-0.1445	0.02761	0.2657	8	130617819	3656	1.74e-07
Naive-mature B cell Absolute Count	rs283340	C	T	0.1251	0.02477	0.5621	8	70193536	3656	4.59505e-07
Naive-mature B cell Absolute Count	rs34764986	C	T	-0.2347	0.04805	0.0699	20	59926554	3656	1.08201e-06
Naive-mature B cell Absolute Count	rs35607968	T	C	0.1584	0.03419	0.1536	7	67653879	3656	3.71304e-06
Naive-mature B cell Absolute Count	rs3811215	T	G	-0.1229	0.02697	0.3032	14	22954777	3656	5.33495e-06
Naive-mature B cell Absolute Count	rs58114937	G	A	0.1702	0.0363	0.1302	12	67638132	3656	2.84499e-06
Naive-mature B cell Absolute Count	rs62115322	G	C	0.1382	0.02968	0.2083	19	53848484	3656	3.31002e-06
Naive-mature B cell Absolute Count	rs76263497	A	G	-0.1886	0.04138	0.0989	15	60878804	3656	5.33703e-06
Naive-mature B cell Absolute Count	rs76981518	T	C	-0.2134	0.04708	0.0744	4	152777207	3656	6.00897e-06
Naive-mature B cell Absolute Count	rs77983244	A	G	-0.3088	0.06711	0.0325	17	7316027	3656	4.341e-06
Naive-mature B cell Absolute Count	rs9564767	G	A	-0.1163	0.02507	0.6075	13	71534535	3656	3.62602e-06
CD3 on CD28- CD8+ T cell	rs10042722	C	G	-0.1264	0.02809	0.3827	5	67121250	2919	7.10003e-06
CD3 on CD28- CD8+ T cell	rs10280171	C	T	-0.5408	0.1154	0.013	7	155971101	2919	2.89701e-06
CD3 on CD28- CD8+ T cell	rs10861453	G	A	-0.1298	0.0278	0.4459	12	105931980	2919	3.15697e-06
CD3 on CD28- CD8+ T cell	rs12570957	A	C	0.1445	0.03082	0.2681	10	101981274	2919	2.88098e-06
CD3 on CD28- CD8+ T cell	rs141566851	A	G	-0.5188	0.1135	0.0149	3	170163167	2919	5.04104e-06
CD3 on CD28- CD8+ T cell	rs143007860	T	A	0.2933	0.06464	0.0486	7	13007100	2919	5.91494e-06
CD3 on CD28- CD8+ T cell	rs1542545	C	T	-0.1677	0.03579	0.8126	4	189530591	2919	2.90998e-06
CD3 on CD28- CD8+ T cell	rs28620385	C	T	0.14	0.02917	0.3114	21	46488731	2919	1.66598e-06
CD3 on CD28- CD8+ T cell	rs2988279	A	G	0.2396	0.02713	0.4849	1	167419839	2919	1.75388e-18
CD3 on CD28- CD8+ T cell	rs4689428	G	C	-0.186	0.03384	0.2052	4	6388191	2919	4.21396e-08
CD3 on CD28- CD8+ T cell	rs59837469	C	G	0.3624	0.0767	0.0331	5	169629818	2919	2.40602e-06
CD3 on CD28- CD8+ T cell	rs6120663	A	C	-0.1254	0.02733	0.4726	20	33081906	2919	4.67703e-06
CD3 on CD28- CD8+ T cell	rs62293633	G	C	0.2552	0.05718	0.0558	3	163557077	2919	8.42093e-06
CD3 on CD28- CD8+ T cell	rs62574602	C	T	-0.5914	0.1335	0.0104	9	96839069	2919	9.7389e-06
CD3 on CD28- CD8+ T cell	rs6564225	C	A	-0.1551	0.0347	0.2062	16	75229833	2919	8.16507e-06
CD3 on CD28- CD8+ T cell	rs72975607	A	G	0.2633	0.05824	0.0572	11	103167130	2919	6.40398e-06
CD3 on CD28- CD8+ T cell	rs7334537	C	G	-0.1418	0.03201	0.2335	13	76014918	2919	9.75596e-06
CD3 on CD28- CD8+ T cell	rs77294768	A	G	-0.188	0.04133	0.1264	1	6861035	2919	5.59397e-06
CD3 on CD28- CD8+ T cell	rs947505	G	A	0.2201	0.04738	0.9046	1	173302097	2919	3.55001e-06
CD3 on CD28- CD8+ T cell	rs9787219	C	G	-0.1339	0.0284	0.3482	1	67080159	2919	2.52901e-06
CD27 on CD20- CD38- B cell	rs10042952	A	C	-0.1577	0.03509	0.1366	5	67196963	3592	7.24703e-06
CD27 on CD20- CD38- B cell	rs10740344	T	C	-0.1301	0.02703	0.7394	10	72155840	3592	1.52999e-06
CD27 on CD20- CD38- B cell	rs10763431	C	T	0.1126	0.02504	0.6356	10	58623676	3592	7.07701e-06
CD27 on CD20- CD38- B cell	rs113532966	C	T	0.1937	0.04232	0.0846	2	50627626	3592	4.86598e-06
CD27 on CD20- CD38- B cell	rs115412883	G	A	0.6043	0.1366	0.0088	3	26147574	3592	9.96805e-06
CD27 on CD20- CD38- B cell	rs118135815	G	A	1.931	0.4117	0.001	7	146514190	3592	2.84001e-06
CD27 on CD20- CD38- B cell	rs139998	C	T	-0.121	0.02655	0.2739	22	36862501	3592	5.40194e-06
CD27 on CD20- CD38- B cell	rs147153707	A	G	0.5283	0.11	0.0129	9	31165407	3592	1.64399e-06
CD27 on CD20- CD38- B cell	rs147680281	T	C	2.007	0.4386	0.0008	5	127113029	3592	4.92096e-06
CD27 on CD20- CD38- B cell	rs1785249	T	C	-0.1234	0.02452	0.38	18	3362511	3592	5.08604e-07
CD27 on CD20- CD38- B cell	rs2024568	C	T	-0.118	0.02501	0.636	20	44732089	3592	2.488e-06
CD27 on CD20- CD38- B cell	rs4578504	G	C	-0.1364	0.02898	0.77	13	27510490	3592	2.60801e-06
CD27 on CD20- CD38- B cell	rs61566441	T	C	0.1244	0.02693	0.2848	3	155044125	3592	3.95003e-06
CD27 on CD20- CD38- B cell	rs7007180	G	T	0.1322	0.0288	0.7354	8	6947493	3592	4.60999e-06
CD27 on CD20- CD38- B cell	rs7114298	G	A	-0.1221	0.02695	0.7206	11	65582028	3592	6.08597e-06
CD27 on CD20- CD38- B cell	rs74432706	T	C	0.3494	0.0766	0.0245	2	197887417	3592	5.23299e-06
CD27 on CD20- CD38- B cell	rs74551235	A	G	-0.2031	0.04168	0.0899	6	150575442	3592	1.15001e-06
CD27 on CD20- CD38- B cell	rs8072367	C	T	-0.1944	0.04255	0.0869	17	75901729	3592	5.05801e-06
CD27 on CD20- CD38- B cell	rs909973	G	A	0.4996	0.1065	0.0131	1	40901979	3592	2.80498e-06
CD27 on CD20- CD38- B cell	rs9914679	T	C	-0.1266	0.0276	0.7428	17	13675196	3592	4.678e-06
CD4 on HLA DR+ CD4+ T cell	rs10047088	C	T	0.1915	0.04113	0.8832	1	228004140	3060	3.378e-06
CD4 on HLA DR+ CD4+ T cell	rs10179730	A	G	0.1972	0.04429	0.8972	2	188410351	3060	8.83405e-06
CD4 on HLA DR+ CD4+ T cell	rs10517576	C	T	0.578	0.1243	0.0109	4	154561623	3060	3.46402e-06
CD4 on HLA DR+ CD4+ T cell	rs10518646	T	C	0.5055	0.1135	0.0141	1	81127816	3060	8.82308e-06
CD4 on HLA DR+ CD4+ T cell	rs10946649	T	C	0.2637	0.0551	0.0632	6	23957018	3060	1.78599e-06
CD4 on HLA DR+ CD4+ T cell	rs11614716	G	T	-0.1537	0.03089	0.2485	12	6904146	3060	6.827e-07
CD4 on HLA DR+ CD4+ T cell	rs11929631	A	T	-0.2687	0.05922	0.0525	3	164980538	3060	5.91698e-06
CD4 on HLA DR+ CD4+ T cell	rs12684941	G	A	-0.1207	0.02664	0.4683	9	37654930	3060	6.03601e-06
CD4 on HLA DR+ CD4+ T cell	rs13316780	C	T	0.5642	0.1231	0.0119	3	108851829	3060	4.72204e-06
CD4 on HLA DR+ CD4+ T cell	rs17002700	G	T	0.1481	0.03309	0.2028	4	78417537	3060	7.86502e-06
CD4 on HLA DR+ CD4+ T cell	rs17088862	A	T	0.409	0.08986	0.0224	8	22835142	3060	5.54e-06
CD4 on HLA DR+ CD4+ T cell	rs184989157	T	C	-0.3183	0.07154	0.0364	4	4214108	3060	8.91497e-06
CD4 on HLA DR+ CD4+ T cell	rs2524081	C	G	0.156	0.03115	0.3253	6	31242083	3060	5.868e-07
CD4 on HLA DR+ CD4+ T cell	rs35032648	C	T	0.1191	0.02653	0.5542	5	3225418	3060	7.43807e-06
CD4 on HLA DR+ CD4+ T cell	rs35996890	T	A	0.124	0.02799	0.3467	15	50180635	3060	9.81703e-06
CD4 on HLA DR+ CD4+ T cell	rs4371876	A	G	0.1831	0.02869	0.4923	6	31067550	3060	1.98802e-10
CD4 on HLA DR+ CD4+ T cell	rs72822577	A	T	0.7293	0.1627	0.0067	10	97168100	3060	7.69609e-06
CD4 on HLA DR+ CD4+ T cell	rs75036101	A	T	-0.2521	0.05694	0.0605	16	66348814	3060	9.89191e-06
CD4 on HLA DR+ CD4+ T cell	rs75559970	T	G	0.5299	0.1055	0.0167	10	100518962	3060	5.32905e-07
CD4 on HLA DR+ CD4+ T cell	rs7819104	T	A	-0.1403	0.0316	0.2402	8	121748105	3060	9.37109e-06
CD4 on HLA DR+ CD4+ T cell	rs9357097	T	C	0.1669	0.02793	0.476	6	30285121	3060	2.57199e-09
CD20 on unswitched memory B cell	rs10047347	T	C	0.117	0.02555	0.4197	10	26741516	3657	4.78498e-06
CD20 on unswitched memory B cell	rs11205970	T	A	0.1723	0.03772	0.1373	1	53008441	3657	5.07797e-06
CD20 on unswitched memory B cell	rs112405902	A	G	0.2604	0.0461	0.1069	6	31809504	3657	1.74699e-08
CD20 on unswitched memory B cell	rs12460030	C	T	-0.2489	0.05379	0.9445	19	3361489	3657	3.84902e-06
CD20 on unswitched memory B cell	rs12554596	G	A	-0.1329	0.02547	0.3891	9	37002142	3657	1.91699e-07
CD20 on unswitched memory B cell	rs13133046	G	A	-0.3755	0.07765	0.0245	4	23393356	3657	1.38401e-06
CD20 on unswitched memory B cell	rs149214933	G	T	-0.7343	0.164	0.0062	13	64174465	3657	7.74694e-06
CD20 on unswitched memory B cell	rs149312070	T	C	1.036	0.2325	0.003	10	132155649	3657	8.62402e-06
CD20 on unswitched memory B cell	rs149695230	G	T	0.1869	0.04012	0.1079	11	60288804	3657	3.31398e-06
CD20 on unswitched memory B cell	rs182220218	G	A	-2.625	0.5769	0.0005	10	75422693	3657	5.54294e-06
CD20 on unswitched memory B cell	rs2114442	T	C	0.1119	0.02506	0.5751	4	100832060	3657	8.23607e-06
CD20 on unswitched memory B cell	rs233495	T	C	-0.1166	0.02474	0.5585	6	14806317	3657	2.53303e-06
CD20 on unswitched memory B cell	rs2523761	G	A	0.2051	0.04038	0.1628	6	29818726	3657	3.97704e-07
CD20 on unswitched memory B cell	rs28572463	C	G	0.2569	0.04736	0.1081	6	31209854	3657	6.22702e-08
CD20 on unswitched memory B cell	rs4447195	T	C	-0.2525	0.04163	0.0982	11	60249734	3657	1.45301e-09
CD20 on unswitched memory B cell	rs6459417	T	C	0.2282	0.03694	0.8737	6	15858996	3657	7.24803e-10
CD20 on unswitched memory B cell	rs6509428	T	C	-0.2404	0.02912	0.2323	19	49853881	3657	2.09218e-16
CD20 on unswitched memory B cell	rs75146873	C	G	0.1888	0.04191	0.0991	19	50953211	3657	6.83392e-06
CD20 on unswitched memory B cell	rs77330263	T	C	0.538	0.1156	0.0113	6	149134235	3657	3.38197e-06
CD20 on unswitched memory B cell	rs77612075	T	C	0.3517	0.07161	0.0293	5	162820460	3657	9.46194e-07
CD20 on unswitched memory B cell	rs78398983	A	G	1.716	0.366	0.0011	22	32864978	3657	2.84197e-06
CD20 on unswitched memory B cell	rs9310657	G	T	0.1311	0.02856	0.7637	3	21797575	3657	4.581e-06
CD25 on transitional B cell	rs11099673	G	A	0.115	0.02576	0.6442	4	148899082	3657	8.26304e-06
CD25 on transitional B cell	rs117473115	T	C	0.3516	0.06985	0.0331	10	54503355	3657	5.02505e-07
CD25 on transitional B cell	rs12822478	A	C	-0.1156	0.02508	0.4841	12	31514566	3657	4.20397e-06
CD25 on transitional B cell	rs140685335	G	A	0.3598	0.07544	0.0276	18	1584719	3657	1.92101e-06
CD25 on transitional B cell	rs144997167	T	C	1.298	0.2849	0.0019	16	46608478	3657	5.34897e-06
CD25 on transitional B cell	rs148702440	A	G	-0.3649	0.08209	0.023	13	22419220	3657	9.03899e-06
CD25 on transitional B cell	rs151006498	T	C	-0.5983	0.13	0.0092	15	63642578	3657	4.30804e-06
CD25 on transitional B cell	rs181825	A	G	0.3147	0.06823	0.0321	5	80131532	3657	4.11197e-06
CD25 on transitional B cell	rs34513850	G	A	0.425	0.09326	0.0179	11	113437313	3657	5.35106e-06
CD25 on transitional B cell	rs3793662	T	C	-0.1557	0.02917	0.7759	9	95886051	3657	9.9481e-08
CD25 on transitional B cell	rs4129608	G	A	-0.1555	0.03481	0.1468	9	18327215	3657	8.18107e-06
CD25 on transitional B cell	rs4721574	A	G	0.1421	0.02762	0.2807	7	2350451	3657	2.84001e-07
CD25 on transitional B cell	rs474490	G	T	-0.1399	0.03126	0.8033	11	117287794	3657	7.79902e-06
CD25 on transitional B cell	rs61945276	A	G	-0.3331	0.07215	0.0313	13	22645864	3657	4.03497e-06
CD25 on transitional B cell	rs62626323	A	C	0.2969	0.04016	0.1075	10	6115678	3657	1.77787e-13
CD25 on transitional B cell	rs6550133	C	T	-0.1486	0.03197	0.1754	3	32472280	3657	3.498e-06
CD25 on transitional B cell	rs709589	T	C	-0.2255	0.03114	0.4557	14	106306841	3657	5.40754e-13
CD25 on transitional B cell	rs74709342	G	A	0.2699	0.06057	0.0425	13	107000655	3657	8.58401e-06
CD25 on transitional B cell	rs76153918	T	C	0.8159	0.1834	0.0042	11	70398780	3657	8.89508e-06
CD25 on transitional B cell	rs78716865	T	C	-1.241	0.274	0.0019	19	52158206	3657	6.12294e-06
CD25 on transitional B cell	rs7899857	A	G	-0.1303	0.02718	0.3033	10	133280976	3657	1.69602e-06
CD25 on transitional B cell	rs876043	G	A	-0.1306	0.029	0.761	14	92357145	3657	6.85693e-06
CD25 on IgD+ CD38+ B cell	rs10765088	A	G	-0.1198	0.02428	0.5103	10	133336906	3656	8.33892e-07
CD25 on IgD+ CD38+ B cell	rs11616609	T	G	-0.1207	0.02541	0.3606	13	35106024	3656	2.10199e-06
CD25 on IgD+ CD38+ B cell	rs12341626	C	T	-0.1597	0.03463	0.1539	9	17383792	3656	4.09996e-06
CD25 on IgD+ CD38+ B cell	rs145198352	C	T	-0.4484	0.09962	0.0159	2	44009835	3656	6.96594e-06
CD25 on IgD+ CD38+ B cell	rs2566772	A	G	0.4644	0.1041	0.0148	1	68704099	3656	8.33201e-06
CD25 on IgD+ CD38+ B cell	rs3793662	T	C	-0.1813	0.02898	0.7758	9	95886051	3656	4.37895e-10
CD25 on IgD+ CD38+ B cell	rs4129608	G	A	-0.1638	0.03459	0.1469	9	18327215	3656	2.27101e-06
CD25 on IgD+ CD38+ B cell	rs4721574	A	G	0.1486	0.02746	0.2808	7	2350451	3656	6.697e-08
CD25 on IgD+ CD38+ B cell	rs6092493	G	A	-0.1116	0.02475	0.5476	20	56109595	3656	6.68806e-06
CD25 on IgD+ CD38+ B cell	rs62626323	A	C	0.349	0.03994	0.1074	10	6115678	3656	3.53671e-18
CD25 on IgD+ CD38+ B cell	rs6550133	C	T	-0.1637	0.0318	0.1755	3	32472280	3656	2.74202e-07
CD25 on IgD+ CD38+ B cell	rs709589	T	C	-0.2486	0.03091	0.4557	14	106306841	3656	1.18987e-15
CD25 on IgD+ CD38+ B cell	rs9596941	G	T	0.2115	0.04491	0.0847	13	54874198	3656	2.585e-06
T cell Absolute Count	rs11702153	T	C	0.1568	0.03447	0.4347	21	14911701	3653	5.546e-06
T cell Absolute Count	rs117391590	A	G	-0.2678	0.06035	0.0413	17	42759948	3653	9.39507e-06
T cell Absolute Count	rs11850806	G	T	-0.6286	0.1291	0.0083	14	78669137	3653	1.16799e-06
T cell Absolute Count	rs12124698	T	A	-0.6963	0.1564	0.007	1	246883687	3653	8.7791e-06
T cell Absolute Count	rs12599179	T	A	-0.3225	0.07182	0.0278	16	86449253	3653	7.322e-06
T cell Absolute Count	rs13207893	C	T	-0.1488	0.03084	0.297	6	32586922	3653	1.448e-06
T cell Absolute Count	rs139994967	G	A	0.1828	0.03991	0.1024	11	79921187	3653	4.79601e-06
T cell Absolute Count	rs1550856	G	A	-0.1325	0.0295	0.7751	8	117805397	3653	7.31695e-06
T cell Absolute Count	rs17339549	A	G	0.1161	0.02516	0.3597	2	80078045	3653	4.12401e-06
T cell Absolute Count	rs3184504	C	T	-0.1468	0.02633	0.5304	12	111884608	3653	2.64698e-08
T cell Absolute Count	rs35669214	C	T	-0.1231	0.02758	0.254	17	71372662	3653	8.31094e-06
T cell Absolute Count	rs414743	A	G	0.1311	0.02887	0.2368	21	46512075	3653	5.74103e-06
T cell Absolute Count	rs72960548	C	T	0.2563	0.04796	0.073	6	127873865	3653	9.61701e-08
T cell Absolute Count	rs75308045	G	A	-0.1332	0.02697	0.3063	1	111150195	3653	8.24992e-07
T cell Absolute Count	rs75995320	A	G	-0.4299	0.08871	0.0171	20	14839626	3653	1.31099e-06
T cell Absolute Count	rs76560336	T	C	-0.6975	0.1553	0.006	4	33455497	3653	7.33398e-06
T cell Absolute Count	rs9271622	A	G	0.2154	0.03382	0.7473	6	32591845	3653	2.139e-10
HLA DR+ CD4+ T cell %T cell	rs10052603	G	A	-0.1031	0.02216	0.5772	5	10837029	3595	3.38704e-06
HLA DR+ CD4+ T cell %T cell	rs11090233	A	G	-0.09863	0.02209	0.611	22	23690325	3595	8.27199e-06
HLA DR+ CD4+ T cell %T cell	rs116253486	C	T	-1.176	0.2655	0.0015	3	33925087	3595	9.63807e-06
HLA DR+ CD4+ T cell %T cell	rs11641185	T	C	-0.2989	0.02511	0.7744	16	10986596	3595	4.5196e-32
HLA DR+ CD4+ T cell %T cell	rs117110835	A	G	-0.7092	0.1583	0.0047	15	45945654	3595	7.703e-06
HLA DR+ CD4+ T cell %T cell	rs117816082	G	A	0.5775	0.1302	0.0068	10	27360466	3595	9.40892e-06
HLA DR+ CD4+ T cell %T cell	rs117868023	A	G	-0.4255	0.09406	0.0134	8	103550528	3595	6.27798e-06
HLA DR+ CD4+ T cell %T cell	rs12609975	G	A	-0.1105	0.02341	0.7039	19	39400504	3595	2.434e-06
HLA DR+ CD4+ T cell %T cell	rs140410174	T	C	-0.209	0.04598	0.0598	19	1671156	3595	5.68997e-06
HLA DR+ CD4+ T cell %T cell	rs146016042	A	G	-0.5232	0.1155	0.0086	11	97693585	3595	6.11294e-06
HLA DR+ CD4+ T cell %T cell	rs149004280	T	C	-0.5593	0.119	0.0079	22	48226137	3595	2.67898e-06
HLA DR+ CD4+ T cell %T cell	rs150440365	G	A	-0.5324	0.117	0.0088	8	104592705	3595	5.50605e-06
HLA DR+ CD4+ T cell %T cell	rs3104415	C	A	0.1268	0.02613	0.3819	6	32582577	3595	1.28e-06
HLA DR+ CD4+ T cell %T cell	rs4867947	A	C	0.1895	0.04263	0.0691	5	169629403	3595	9.02194e-06
HLA DR+ CD4+ T cell %T cell	rs4906573	C	T	0.1137	0.02563	0.2399	14	45842287	3595	9.33706e-06
HLA DR+ CD4+ T cell %T cell	rs567806839	T	A	-0.2578	0.05663	0.0401	8	26422292	3595	5.47495e-06
HLA DR+ CD4+ T cell %T cell	rs6071096	C	T	-0.1051	0.02228	0.6328	20	58624500	3595	2.49098e-06
HLA DR+ CD4+ T cell %T cell	rs646262	G	A	0.1107	0.02442	0.7327	15	29720356	3595	6.04895e-06
HLA DR+ CD4+ T cell %T cell	rs7032773	T	C	-0.1199	0.02281	0.4182	9	117645562	3595	1.54999e-07
HLA DR+ CD4+ T cell %T cell	rs7202106	T	C	0.1188	0.02634	0.7811	16	84375706	3595	6.63804e-06
HLA DR+ CD4+ T cell %T cell	rs73062743	T	C	0.1528	0.03413	0.1122	12	10511923	3595	7.86502e-06
HLA DR+ CD4+ T cell %T cell	rs79563199	A	C	-0.1399	0.03045	0.1449	9	130974142	3595	4.51596e-06
HLA DR+ CD4+ T cell %T cell	rs7972178	T	G	0.1108	0.02265	0.6476	12	14354060	3595	1.05e-06
HLA DR+ CD4+ T cell %T cell	rs80226392	G	A	-0.1415	0.03118	0.1356	3	8304753	3595	5.86098e-06
HLA DR+ CD4+ T cell %T cell	rs8055544	T	G	0.1124	0.02485	0.6996	16	11091561	3595	6.25994e-06
B cell Absolute Count	rs10052651	T	A	-0.1161	0.02565	0.6789	5	18686084	3653	6.20197e-06
B cell Absolute Count	rs1057686	G	A	-0.1735	0.0364	0.1291	12	120533696	3653	1.95898e-06
B cell Absolute Count	rs11627066	T	C	-0.1147	0.02444	0.4989	14	66304049	3653	2.813e-06
B cell Absolute Count	rs11666499	G	A	0.1913	0.0422	0.0884	19	10372310	3653	5.95799e-06
B cell Absolute Count	rs117693242	G	A	-0.4542	0.09774	0.0159	6	104445996	3653	3.48401e-06
B cell Absolute Count	rs12865434	G	A	0.1537	0.02404	0.4777	13	108970631	3653	1.834e-10
B cell Absolute Count	rs13173982	A	G	0.1243	0.02807	0.2498	5	149268532	3653	9.78003e-06
B cell Absolute Count	rs142089808	G	A	-1.048	0.1941	0.0037	11	116171120	3653	7.03801e-08
B cell Absolute Count	rs144825213	A	G	-1.553	0.3457	0.0015	21	15364014	3653	7.27998e-06
B cell Absolute Count	rs17113368	T	C	0.1875	0.04172	0.0965	1	95786229	3653	7.19201e-06
B cell Absolute Count	rs182527768	A	G	-0.3328	0.06652	0.0342	4	109048591	3653	5.90799e-07
B cell Absolute Count	rs1897558	C	A	-0.1305	0.02801	0.2447	5	167552605	3653	3.30499e-06
B cell Absolute Count	rs1966302	C	T	-0.1213	0.02419	0.5591	17	2718946	3653	5.52497e-07
B cell Absolute Count	rs2033489	T	C	0.1073	0.02416	0.5761	19	56768215	3653	9.16896e-06
B cell Absolute Count	rs2395904	G	T	-0.1269	0.02725	0.2658	8	130617819	3653	3.312e-06
B cell Absolute Count	rs2679580	G	A	-0.1187	0.02392	0.5182	3	8845344	3653	7.30298e-07
B cell Absolute Count	rs35606919	G	T	0.1779	0.03926	0.1033	17	4353359	3653	6.01506e-06
B cell Absolute Count	rs4933299	T	G	-0.1282	0.02869	0.2278	10	85456128	3653	8.16808e-06
B cell Absolute Count	rs5009526	G	A	-0.1516	0.03391	0.1495	20	38895000	3653	8.01493e-06
B cell Absolute Count	rs58114937	G	A	0.1852	0.03578	0.1313	12	67638132	3653	2.377e-07
B cell Absolute Count	rs62061834	C	T	0.2608	0.05507	0.0511	17	49836652	3653	2.26199e-06
B cell Absolute Count	rs6750281	G	A	0.1112	0.02488	0.4294	2	99274418	3653	8.12101e-06
B cell Absolute Count	rs7210666	C	T	-0.129	0.02915	0.2253	17	74980293	3653	9.87302e-06
B cell Absolute Count	rs72941136	C	G	0.1802	0.03974	0.1043	1	82245693	3653	5.99101e-06
B cell Absolute Count	rs73520180	C	T	0.4493	0.08473	0.0216	9	118756021	3653	1.213e-07
B cell Absolute Count	rs74390224	T	A	-0.5791	0.1301	0.0086	18	65360311	3653	8.83507e-06
B cell Absolute Count	rs7500855	T	C	-0.1258	0.02435	0.5064	16	87692225	3653	2.509e-07
B cell Absolute Count	rs75270114	G	T	0.2916	0.06479	0.0371	6	147667242	3653	6.96803e-06
B cell Absolute Count	rs7834992	G	A	0.1209	0.02608	0.6731	8	119556485	3653	3.68697e-06
B cell Absolute Count	rs9883798	A	C	0.1124	0.02525	0.3603	3	16473863	3653	8.78294e-06
CD28+ CD45RA+ CD8dim T cell Absolute Count	rs1005513	C	T	0.12	0.02541	0.2531	17	49196918	3408	2.45002e-06
CD28+ CD45RA+ CD8dim T cell Absolute Count	rs10875036	C	T	-0.1218	0.02593	0.2377	1	97288628	3408	2.73602e-06
CD28+ CD45RA+ CD8dim T cell Absolute Count	rs112280034	G	A	5.52	1.213	NA	16	78252575	3408	5.54894e-06
CD28+ CD45RA+ CD8dim T cell Absolute Count	rs112637846	A	C	3.334	0.5986	0.0003	6	149114553	3408	2.75797e-08
CD28+ CD45RA+ CD8dim T cell Absolute Count	rs113098887	A	C	3.627	0.7884	0.0001	6	84554072	3408	4.38299e-06
CD28+ CD45RA+ CD8dim T cell Absolute Count	rs114437347	C	G	3.498	0.739	0.0003	4	86967620	3408	2.30102e-06
CD28+ CD45RA+ CD8dim T cell Absolute Count	rs115376296	C	T	0.9633	0.2113	0.0025	2	230763199	3408	5.29798e-06
CD28+ CD45RA+ CD8dim T cell Absolute Count	rs11579717	A	G	1.176	0.1662	0.0044	1	199999121	3408	1.76889e-12
CD28+ CD45RA+ CD8dim T cell Absolute Count	rs116794175	C	T	1.018	0.1715	0.0043	1	194010208	3408	3.23303e-09
CD28+ CD45RA+ CD8dim T cell Absolute Count	rs117403703	C	T	3.552	0.785	0.0001	6	93203850	3408	6.22702e-06
CD28+ CD45RA+ CD8dim T cell Absolute Count	rs117513254	G	C	1.37	0.2927	0.0018	12	126913667	3408	2.96101e-06
CD28+ CD45RA+ CD8dim T cell Absolute Count	rs117733745	A	T	4.225	0.9315	0.0003	16	15158014	3408	5.95306e-06
CD28+ CD45RA+ CD8dim T cell Absolute Count	rs12314907	G	A	8.184	1.461	NA	12	79661771	3408	2.27101e-08
CD28+ CD45RA+ CD8dim T cell Absolute Count	rs12712610	G	A	0.1631	0.02442	0.2974	2	38897249	3408	2.82293e-11
CD28+ CD45RA+ CD8dim T cell Absolute Count	rs12907798	T	C	-0.1409	0.03043	0.1533	15	36349479	3408	3.78704e-06
CD28+ CD45RA+ CD8dim T cell Absolute Count	rs13243221	G	T	3.637	0.7844	0.0001	7	80880540	3408	3.68299e-06
CD28+ CD45RA+ CD8dim T cell Absolute Count	rs1341624	T	C	0.3324	0.07207	0.0255	1	191433917	3408	4.11604e-06
CD28+ CD45RA+ CD8dim T cell Absolute Count	rs138298107	T	C	0.9379	0.2012	0.0034	1	213203523	3408	3.23802e-06
CD28+ CD45RA+ CD8dim T cell Absolute Count	rs138960714	C	A	2.077	0.4504	0.0006	4	123422719	3408	4.12696e-06
CD28+ CD45RA+ CD8dim T cell Absolute Count	rs139618773	A	G	1.428	0.3057	0.0012	2	45403427	3408	3.093e-06
CD28+ CD45RA+ CD8dim T cell Absolute Count	rs140816141	A	G	2.219	0.5005	0.0004	22	28323098	3408	9.57194e-06
CD28+ CD45RA+ CD8dim T cell Absolute Count	rs141049772	C	T	2.128	0.4805	0.0006	14	52982783	3408	9.73195e-06
CD28+ CD45RA+ CD8dim T cell Absolute Count	rs144591335	G	A	3.931	0.8878	0.0001	16	59010741	3408	9.84306e-06
CD28+ CD45RA+ CD8dim T cell Absolute Count	rs145827119	T	C	5.042	1.068	0.0001	20	57132122	3408	2.45997e-06
CD28+ CD45RA+ CD8dim T cell Absolute Count	rs146985291	G	A	6.548	1.434	0.0001	3	170169608	3408	5.15905e-06
CD28+ CD45RA+ CD8dim T cell Absolute Count	rs149948027	T	C	3.192	0.7035	0.0003	16	89718638	3408	5.90201e-06
CD28+ CD45RA+ CD8dim T cell Absolute Count	rs182236332	G	A	4.616	1.03	0.0001	7	124954943	3408	7.68493e-06
CD28+ CD45RA+ CD8dim T cell Absolute Count	rs184082746	C	T	3.826	0.8172	0.0001	7	92791863	3408	2.95298e-06
CD28+ CD45RA+ CD8dim T cell Absolute Count	rs188748536	C	T	13.25	2.801	NA	19	8271140	3408	2.30898e-06
CD28+ CD45RA+ CD8dim T cell Absolute Count	rs189717624	C	T	8.236	1.851	NA	8	33736052	3408	8.85605e-06
CD28+ CD45RA+ CD8dim T cell Absolute Count	rs192475369	T	A	5.687	1.277	0.0001	9	33552507	3408	8.67801e-06
CD28+ CD45RA+ CD8dim T cell Absolute Count	rs1948650	G	A	-0.1189	0.02586	0.7676	15	36040048	3408	4.42904e-06
CD28+ CD45RA+ CD8dim T cell Absolute Count	rs2185480	T	A	0.8456	0.1708	0.0051	1	176186935	3408	7.69804e-07
CD28+ CD45RA+ CD8dim T cell Absolute Count	rs35471013	T	C	-0.239	0.05133	0.0502	4	37794059	3408	3.36302e-06
CD28+ CD45RA+ CD8dim T cell Absolute Count	rs35884179	A	G	-0.3532	0.07162	0.0248	2	26163168	3408	8.57591e-07
CD28+ CD45RA+ CD8dim T cell Absolute Count	rs468979	C	T	0.1195	0.02587	0.755	3	13489292	3408	4.018e-06
CD28+ CD45RA+ CD8dim T cell Absolute Count	rs541367304	A	G	2.141	0.2281	0.0032	1	198283058	3408	1.10306e-20
CD28+ CD45RA+ CD8dim T cell Absolute Count	rs56112048	A	C	-0.1157	0.02368	0.3385	3	137006597	3408	1.085e-06
CD28+ CD45RA+ CD8dim T cell Absolute Count	rs574807	A	G	-0.1044	0.02294	0.3999	6	145543700	3408	5.47394e-06
CD28+ CD45RA+ CD8dim T cell Absolute Count	rs61038907	A	C	0.1398	0.02509	0.2664	2	87061070	3408	2.72101e-08
CD28+ CD45RA+ CD8dim T cell Absolute Count	rs62229786	A	G	-0.3021	0.06636	0.0283	20	50098150	3408	5.50503e-06
CD28+ CD45RA+ CD8dim T cell Absolute Count	rs7096922	G	A	1.253	0.2725	0.0015	10	119371841	3408	4.39198e-06
CD28+ CD45RA+ CD8dim T cell Absolute Count	rs72763382	G	A	-0.4449	0.09964	0.012	15	97953052	3408	8.25905e-06
CD28+ CD45RA+ CD8dim T cell Absolute Count	rs73193728	C	T	0.2069	0.04657	0.0609	21	32665618	3408	9.19708e-06
CD28+ CD45RA+ CD8dim T cell Absolute Count	rs74577787	T	C	3.341	0.5986	0.0003	3	84799491	3408	2.58399e-08
CD28+ CD45RA+ CD8dim T cell Absolute Count	rs7530076	A	G	-0.3874	0.07271	0.9746	1	195825276	3408	1.06101e-07
CD28+ CD45RA+ CD8dim T cell Absolute Count	rs7557121	T	C	-0.1308	0.02599	0.2347	2	240520878	3408	5.07306e-07
CD28+ CD45RA+ CD8dim T cell Absolute Count	rs76313555	T	C	0.5934	0.1201	0.0082	3	59914042	3408	8.24404e-07
CD28+ CD45RA+ CD8dim T cell Absolute Count	rs77935824	G	A	3.776	0.8468	0.0001	18	68968361	3408	8.48907e-06
CD28+ CD45RA+ CD8dim T cell Absolute Count	rs78905646	A	G	0.3781	0.07295	0.0232	2	189898847	3408	2.323e-07
CD28+ CD45RA+ CD8dim T cell Absolute Count	rs79827501	T	G	-0.2254	0.04283	0.0734	2	38431267	3408	1.508e-07
CD28+ CD45RA+ CD8dim T cell Absolute Count	rs80172536	C	G	0.2289	0.05146	0.0508	7	110737584	3408	8.92011e-06
CD28+ CD45RA+ CD8dim T cell Absolute Count	rs80194890	G	T	4.583	1.034	0.0001	10	91332621	3408	9.5971e-06
CD24 on IgD+ CD38+ B cell	rs10056811	A	G	-0.1322	0.02752	0.3022	5	74605220	3655	1.61801e-06
CD24 on IgD+ CD38+ B cell	rs10108273	A	T	0.1701	0.0373	0.1242	8	85737573	3655	5.28299e-06
CD24 on IgD+ CD38+ B cell	rs114151424	A	G	1.159	0.2197	0.0036	1	120674028	3655	1.39801e-07
CD24 on IgD+ CD38+ B cell	rs116032501	C	A	-0.1879	0.04125	0.0992	1	55983064	3655	5.41701e-06
CD24 on IgD+ CD38+ B cell	rs117920360	T	C	0.1459	0.03267	0.1718	18	58030683	3655	8.28095e-06
CD24 on IgD+ CD38+ B cell	rs139160176	C	G	-0.9719	0.2023	0.0034	5	13902245	3655	1.61399e-06
CD24 on IgD+ CD38+ B cell	rs146379662	T	C	0.5365	0.1154	0.0111	2	240272688	3655	3.46897e-06
CD24 on IgD+ CD38+ B cell	rs16923647	T	C	-0.164	0.03428	0.1542	12	21451395	3655	1.78599e-06
CD24 on IgD+ CD38+ B cell	rs1799693	G	A	-0.2018	0.03253	0.8286	6	106992464	3655	6.12097e-10
CD24 on IgD+ CD38+ B cell	rs181036992	C	T	-0.4375	0.091	0.0186	3	196496410	3655	1.59001e-06
CD24 on IgD+ CD38+ B cell	rs192325628	T	C	0.4876	0.09848	0.0164	11	121622513	3655	7.703e-07
CD24 on IgD+ CD38+ B cell	rs3097667	C	G	-0.1519	0.03161	0.2161	6	33023723	3655	1.60801e-06
CD24 on IgD+ CD38+ B cell	rs35093039	A	G	-0.21	0.04748	0.0755	5	24061216	3655	9.98803e-06
CD24 on IgD+ CD38+ B cell	rs4368221	C	G	0.1558	0.03385	0.1544	18	45634445	3655	4.32902e-06
CD24 on IgD+ CD38+ B cell	rs45609135	A	G	-0.1767	0.03959	0.1085	11	118942134	3655	8.30807e-06
CD24 on IgD+ CD38+ B cell	rs4765854	C	A	-0.2274	0.05027	0.0625	12	1997152	3655	6.26498e-06
CD24 on IgD+ CD38+ B cell	rs57680652	T	C	0.128	0.02606	0.6404	19	16362072	3655	9.40892e-07
CD24 on IgD+ CD38+ B cell	rs59655785	G	A	0.1174	0.02474	0.5382	2	152494218	3655	2.17601e-06
CD24 on IgD+ CD38+ B cell	rs6666130	T	G	-0.2436	0.05141	0.061	1	112374026	3655	2.24999e-06
CD24 on IgD+ CD38+ B cell	rs75059545	C	A	0.1761	0.03786	0.117	7	129584738	3655	3.39102e-06
CD24 on IgD+ CD38+ B cell	rs7781145	A	C	-0.1421	0.0291	0.2397	7	23626602	3655	1.087e-06
CD24 on IgD+ CD38+ B cell	rs78405192	C	T	1.577	0.3497	0.0012	4	71295244	3655	6.71506e-06
CD24 on IgD+ CD38+ B cell	rs9326867	G	T	0.1697	0.03713	0.126	5	112302830	3655	5.04301e-06
CD24 on IgD+ CD38+ B cell	rs9398107	G	A	-0.4386	0.0546	0.0555	6	107155687	3655	1.27997e-15
CD24 on IgD+ CD38+ B cell	rs9452529	T	C	-0.5098	0.1073	0.013	6	94734554	3655	2.09098e-06
Secreting CD4 regulatory T cell %CD4 regulatory T cell	rs10059100	G	A	0.1188	0.02585	0.3224	5	120100784	3437	4.48301e-06
Secreting CD4 regulatory T cell %CD4 regulatory T cell	rs113435341	G	A	-2.54	0.2093	0.0032	1	198151688	3437	3.13834e-33
Secreting CD4 regulatory T cell %CD4 regulatory T cell	rs11577174	T	C	1.612	0.3412	0.0012	1	230492271	3437	2.38699e-06
Secreting CD4 regulatory T cell %CD4 regulatory T cell	rs11579717	A	G	-1.776	0.1774	0.0044	1	199999121	3437	2.93022e-23
Secreting CD4 regulatory T cell %CD4 regulatory T cell	rs116794175	C	T	-1.417	0.1841	0.0042	1	194010208	3437	1.78115e-14
Secreting CD4 regulatory T cell %CD4 regulatory T cell	rs11739607	C	T	-0.3801	0.08266	0.0214	5	27694229	3437	4.42497e-06
Secreting CD4 regulatory T cell %CD4 regulatory T cell	rs117608988	C	T	-0.7938	0.179	0.0044	9	86285391	3437	9.50605e-06
Secreting CD4 regulatory T cell %CD4 regulatory T cell	rs12744266	A	G	0.1243	0.02583	0.2979	1	248047667	3437	1.547e-06
Secreting CD4 regulatory T cell %CD4 regulatory T cell	rs12993274	C	A	0.1532	0.03388	0.1481	2	42378770	3437	6.29695e-06
Secreting CD4 regulatory T cell %CD4 regulatory T cell	rs17607399	T	C	-0.2213	0.03894	0.1084	2	41884212	3437	1.43599e-08
Secreting CD4 regulatory T cell %CD4 regulatory T cell	rs186940149	T	A	0.3416	0.07552	0.0256	13	36528979	3437	6.29898e-06
Secreting CD4 regulatory T cell %CD4 regulatory T cell	rs187089343	C	A	-0.8547	0.1809	0.0047	1	182091538	3437	2.38699e-06
Secreting CD4 regulatory T cell %CD4 regulatory T cell	rs2148708	G	A	-0.2105	0.04618	0.9326	13	21794935	3437	5.35895e-06
Secreting CD4 regulatory T cell %CD4 regulatory T cell	rs273421	C	G	0.1507	0.03147	0.8356	8	132542825	3437	1.75902e-06
Secreting CD4 regulatory T cell %CD4 regulatory T cell	rs34645541	A	C	-0.6193	0.125	0.0095	1	195875605	3437	7.59994e-07
Secreting CD4 regulatory T cell %CD4 regulatory T cell	rs369976766	A	T	-1.008	0.2144	0.0035	22	28835840	3437	2.66999e-06
Secreting CD4 regulatory T cell %CD4 regulatory T cell	rs413431	G	A	0.2955	0.03106	0.8154	2	39176695	3437	3.30598e-21
Secreting CD4 regulatory T cell %CD4 regulatory T cell	rs4759006	A	G	0.1495	0.03323	0.1565	12	56009543	3437	7.07099e-06
Secreting CD4 regulatory T cell %CD4 regulatory T cell	rs562562	A	G	0.1197	0.02486	0.3714	18	24263725	3437	1.54e-06
Secreting CD4 regulatory T cell %CD4 regulatory T cell	rs60220946	T	C	-0.4131	0.08175	0.0212	1	193505625	3437	4.56499e-07
Secreting CD4 regulatory T cell %CD4 regulatory T cell	rs62322628	T	C	-0.814	0.1759	0.0049	4	122780838	3437	3.82798e-06
Secreting CD4 regulatory T cell %CD4 regulatory T cell	rs6751481	C	T	-0.2879	0.02374	0.4709	2	38897810	3437	3.53021e-33
Secreting CD4 regulatory T cell %CD4 regulatory T cell	rs72966214	C	T	-0.2131	0.04753	0.0701	2	208014310	3437	7.55301e-06
Secreting CD4 regulatory T cell %CD4 regulatory T cell	rs73579441	C	T	-0.2123	0.04708	0.0716	8	49024059	3437	6.72698e-06
Secreting CD4 regulatory T cell %CD4 regulatory T cell	rs75981740	G	A	0.212	0.04589	0.0711	1	5012020	3437	3.97796e-06
Secreting CD4 regulatory T cell %CD4 regulatory T cell	rs7825970	T	G	0.1091	0.0242	0.5701	8	3414155	3437	6.76893e-06
Secreting CD4 regulatory T cell %CD4 regulatory T cell	rs7893324	C	T	0.1629	0.03354	0.1562	10	6111075	3437	1.24799e-06
Secreting CD4 regulatory T cell %CD4 regulatory T cell	rs79224901	C	G	-0.4074	0.08352	0.0221	8	3651438	3437	1.118e-06
Secreting CD4 regulatory T cell %CD4 regulatory T cell	rs79235233	G	C	0.2934	0.06472	0.0342	14	92726328	3437	5.97806e-06
Secreting CD4 regulatory T cell %CD4 regulatory T cell	rs79607503	A	G	-0.5285	0.1159	0.0097	9	135102542	3437	5.28896e-06
Secreting CD4 regulatory T cell %CD4 regulatory T cell	rs9265947	C	T	0.1387	0.03104	0.5804	6	31315165	3437	8.15004e-06
Activated & resting CD4 regulatory T cell %CD4 regulatory T cell	rs10059100	G	A	-0.1187	0.02599	0.3224	5	120100784	3437	5.098e-06
Activated & resting CD4 regulatory T cell %CD4 regulatory T cell	rs113435341	G	A	2.569	0.2103	0.0032	1	198151688	3437	1.27909e-33
Activated & resting CD4 regulatory T cell %CD4 regulatory T cell	rs11577174	T	C	-1.588	0.343	0.0012	1	230492271	3437	3.78303e-06
Activated & resting CD4 regulatory T cell %CD4 regulatory T cell	rs11579717	A	G	1.815	0.1783	0.0044	1	199999121	3437	5.32721e-24
Activated & resting CD4 regulatory T cell %CD4 regulatory T cell	rs116794175	C	T	1.427	0.1851	0.0042	1	194010208	3437	1.61696e-14
Activated & resting CD4 regulatory T cell %CD4 regulatory T cell	rs11739607	C	T	0.3732	0.08311	0.0214	5	27694229	3437	7.34007e-06
Activated & resting CD4 regulatory T cell %CD4 regulatory T cell	rs12993274	C	A	-0.1538	0.03406	0.1481	2	42378770	3437	6.47799e-06
Activated & resting CD4 regulatory T cell %CD4 regulatory T cell	rs17607399	T	C	0.218	0.03915	0.1084	2	41884212	3437	2.76599e-08
Activated & resting CD4 regulatory T cell %CD4 regulatory T cell	rs186940149	T	A	-0.3405	0.07592	0.0256	13	36528979	3437	7.51502e-06
Activated & resting CD4 regulatory T cell %CD4 regulatory T cell	rs187089343	C	A	0.8446	0.1818	0.0047	1	182091538	3437	3.52598e-06
Activated & resting CD4 regulatory T cell %CD4 regulatory T cell	rs2148708	G	A	0.2102	0.04643	0.9326	13	21794935	3437	6.14795e-06
Activated & resting CD4 regulatory T cell %CD4 regulatory T cell	rs273421	C	G	-0.1485	0.03164	0.8356	8	132542825	3437	2.81501e-06
Activated & resting CD4 regulatory T cell %CD4 regulatory T cell	rs34645541	A	C	0.6092	0.1257	0.0095	1	195875605	3437	1.302e-06
Activated & resting CD4 regulatory T cell %CD4 regulatory T cell	rs369976766	A	T	1.032	0.2155	0.0035	22	28835840	3437	1.74201e-06
Activated & resting CD4 regulatory T cell %CD4 regulatory T cell	rs413431	G	A	-0.2936	0.03123	0.8154	2	39176695	3437	9.54333e-21
Activated & resting CD4 regulatory T cell %CD4 regulatory T cell	rs4759006	A	G	-0.1503	0.0334	0.1565	12	56009543	3437	7.03008e-06
Activated & resting CD4 regulatory T cell %CD4 regulatory T cell	rs562562	A	G	-0.1195	0.02499	0.3714	18	24263725	3437	1.81001e-06
Activated & resting CD4 regulatory T cell %CD4 regulatory T cell	rs60220946	T	C	0.4221	0.08216	0.0212	1	193505625	3437	2.94897e-07
Activated & resting CD4 regulatory T cell %CD4 regulatory T cell	rs62322628	T	C	0.7983	0.1768	0.0049	4	122780838	3437	6.55496e-06
Activated & resting CD4 regulatory T cell %CD4 regulatory T cell	rs6587385	C	T	0.125	0.02593	0.7012	1	248047256	3437	1.48201e-06
Activated & resting CD4 regulatory T cell %CD4 regulatory T cell	rs6751481	C	T	0.2886	0.02387	0.4709	2	38897810	3437	5.48656e-33
Activated & resting CD4 regulatory T cell %CD4 regulatory T cell	rs73579441	C	T	0.2151	0.04733	0.0716	8	49024059	3437	5.71005e-06
Activated & resting CD4 regulatory T cell %CD4 regulatory T cell	rs75981740	G	A	-0.2161	0.04613	0.0711	1	5012020	3437	2.91602e-06
Activated & resting CD4 regulatory T cell %CD4 regulatory T cell	rs7825970	T	G	-0.1086	0.02433	0.5701	8	3414155	3437	8.27694e-06
Activated & resting CD4 regulatory T cell %CD4 regulatory T cell	rs7893324	C	T	-0.1646	0.03371	0.1562	10	6111075	3437	1.088e-06
Activated & resting CD4 regulatory T cell %CD4 regulatory T cell	rs79224901	C	G	0.4155	0.08395	0.0221	8	3651438	3437	7.79704e-07
Activated & resting CD4 regulatory T cell %CD4 regulatory T cell	rs79235233	G	C	-0.2939	0.06506	0.0342	14	92726328	3437	6.48993e-06
Activated & resting CD4 regulatory T cell %CD4 regulatory T cell	rs79607503	A	G	0.5324	0.1165	0.0097	9	135102542	3437	5.05895e-06
Activated & resting CD4 regulatory T cell %CD4 regulatory T cell	rs9265947	C	T	-0.1408	0.0312	0.5804	6	31315165	3437	6.58704e-06
Activated & secreting CD4 regulatory T cell %CD4 regulatory T cell	rs10059100	G	A	0.1214	0.02435	0.3224	5	120100784	3437	6.51493e-07
Activated & secreting CD4 regulatory T cell %CD4 regulatory T cell	rs112455863	G	A	0.6921	0.1525	0.0061	20	20514860	3437	5.90106e-06
Activated & secreting CD4 regulatory T cell %CD4 regulatory T cell	rs112553628	G	A	-0.2867	0.0606	0.0352	2	38077329	3437	2.31499e-06
Activated & secreting CD4 regulatory T cell %CD4 regulatory T cell	rs112637846	A	C	-2.712	0.5963	0.0003	6	149114553	3437	5.60906e-06
Activated & secreting CD4 regulatory T cell %CD4 regulatory T cell	rs113000944	T	C	-0.2336	0.04699	0.063	20	48836592	3437	6.944e-07
Activated & secreting CD4 regulatory T cell %CD4 regulatory T cell	rs113435341	G	A	-2.621	0.1957	0.0032	1	198151688	3437	6.32995e-40
Activated & secreting CD4 regulatory T cell %CD4 regulatory T cell	rs115669925	A	G	4.109	0.9038	0.0003	2	111442886	3437	5.64794e-06
Activated & secreting CD4 regulatory T cell %CD4 regulatory T cell	rs11579717	A	G	-1.821	0.1663	0.0044	1	199999121	3437	1.86896e-27
Activated & secreting CD4 regulatory T cell %CD4 regulatory T cell	rs115907036	T	C	-0.4234	0.09565	0.0153	2	37537677	3437	9.86302e-06
Activated & secreting CD4 regulatory T cell %CD4 regulatory T cell	rs116850494	A	G	-0.4419	0.09434	0.0145	13	60389778	3437	2.91998e-06
Activated & secreting CD4 regulatory T cell %CD4 regulatory T cell	rs11969660	T	C	-0.2112	0.04712	0.0592	6	14395373	3437	7.66496e-06
Activated & secreting CD4 regulatory T cell %CD4 regulatory T cell	rs12314907	G	A	-6.589	1.461	NA	12	79661771	3437	6.69299e-06
Activated & secreting CD4 regulatory T cell %CD4 regulatory T cell	rs12722496	G	A	0.215	0.04755	0.0611	10	6096667	3437	6.33199e-06
Activated & secreting CD4 regulatory T cell %CD4 regulatory T cell	rs13000564	C	T	0.1141	0.02487	0.2959	2	41596014	3437	4.61604e-06
Activated & secreting CD4 regulatory T cell %CD4 regulatory T cell	rs138463974	G	A	-0.7442	0.1648	0.0047	12	132114547	3437	6.52004e-06
Activated & secreting CD4 regulatory T cell %CD4 regulatory T cell	rs138915779	A	C	-1.784	0.2042	0.0035	1	190079170	3437	3.69828e-18
Activated & secreting CD4 regulatory T cell %CD4 regulatory T cell	rs138960714	C	A	-2.124	0.451	0.0006	4	123422719	3437	2.585e-06
Activated & secreting CD4 regulatory T cell %CD4 regulatory T cell	rs139681117	T	C	-0.2345	0.05158	0.0528	2	23924920	3437	5.65497e-06
Activated & secreting CD4 regulatory T cell %CD4 regulatory T cell	rs145406940	A	G	1.967	0.4233	0.001	12	23093493	3437	3.51196e-06
Activated & secreting CD4 regulatory T cell %CD4 regulatory T cell	rs146899923	C	T	-0.7496	0.1241	0.0089	1	195919849	3437	1.67799e-09
Activated & secreting CD4 regulatory T cell %CD4 regulatory T cell	rs150956189	C	T	-2.624	0.5683	0.0003	1	214625781	3437	4.01597e-06
Activated & secreting CD4 regulatory T cell %CD4 regulatory T cell	rs17607399	T	C	-0.2077	0.03673	0.1084	2	41884212	3437	1.7e-08
Activated & secreting CD4 regulatory T cell %CD4 regulatory T cell	rs187089343	C	A	-0.9956	0.1693	0.0047	1	182091538	3437	4.52397e-09
Activated & secreting CD4 regulatory T cell %CD4 regulatory T cell	rs189383	C	T	0.1316	0.02943	0.1718	2	8709770	3437	8.08295e-06
Activated & secreting CD4 regulatory T cell %CD4 regulatory T cell	rs191384725	G	A	-0.8475	0.1874	0.0041	16	7628264	3437	6.35404e-06
Activated & secreting CD4 regulatory T cell %CD4 regulatory T cell	rs192123974	T	C	-1.546	0.3144	0.0016	11	13923816	3437	9.19009e-07
Activated & secreting CD4 regulatory T cell %CD4 regulatory T cell	rs273421	C	G	0.1317	0.02963	0.8356	8	132542825	3437	9.00098e-06
Activated & secreting CD4 regulatory T cell %CD4 regulatory T cell	rs413431	G	A	0.2748	0.0293	0.8154	2	39176695	3437	1.16305e-20
Activated & secreting CD4 regulatory T cell %CD4 regulatory T cell	rs568546879	C	G	-0.7463	0.1677	0.0049	18	33878112	3437	8.79995e-06
Activated & secreting CD4 regulatory T cell %CD4 regulatory T cell	rs60220946	T	C	-0.4053	0.07676	0.0212	1	193505625	3437	1.367e-07
Activated & secreting CD4 regulatory T cell %CD4 regulatory T cell	rs61828007	G	A	-0.356	0.06849	0.0289	1	203502968	3437	2.12701e-07
Activated & secreting CD4 regulatory T cell %CD4 regulatory T cell	rs6751481	C	T	-0.2903	0.02227	0.4709	2	38897810	3437	6.28782e-38
Activated & secreting CD4 regulatory T cell %CD4 regulatory T cell	rs72651876	T	C	-0.1135	0.02516	0.2699	1	19206027	3437	6.64401e-06
Activated & secreting CD4 regulatory T cell %CD4 regulatory T cell	rs73579441	C	T	-0.1959	0.04424	0.0716	8	49024059	3437	9.8159e-06
Activated & secreting CD4 regulatory T cell %CD4 regulatory T cell	rs7530076	A	G	0.4611	0.07373	0.9748	1	195825276	3437	4.49904e-10
Activated & secreting CD4 regulatory T cell %CD4 regulatory T cell	rs76109501	A	G	-0.8373	0.1852	0.0033	8	28323922	3437	6.33199e-06
Activated & secreting CD4 regulatory T cell %CD4 regulatory T cell	rs78181865	A	G	-2.709	0.5951	0.0003	3	84481659	3437	5.50605e-06
Activated & secreting CD4 regulatory T cell %CD4 regulatory T cell	rs9274712	T	C	0.1731	0.03457	0.3326	6	32637298	3437	5.80898e-07
Resting CD4 regulatory T cell %CD4 regulatory T cell	rs10059100	G	A	-0.1194	0.02467	0.3224	5	120100784	3437	1.357e-06
Resting CD4 regulatory T cell %CD4 regulatory T cell	rs112553628	G	A	0.2951	0.06128	0.0352	2	38077329	3437	1.53801e-06
Resting CD4 regulatory T cell %CD4 regulatory T cell	rs116850494	A	G	0.4351	0.09531	0.0145	13	60389778	3437	5.16797e-06
Resting CD4 regulatory T cell %CD4 regulatory T cell	rs12133465	G	A	0.7179	0.1158	0.0096	1	195430336	3437	6.33097e-10
Resting CD4 regulatory T cell %CD4 regulatory T cell	rs12722496	G	A	-0.2244	0.0482	0.0611	10	6096667	3437	3.34603e-06
Resting CD4 regulatory T cell %CD4 regulatory T cell	rs12993274	C	A	-0.1476	0.0323	0.1481	2	42378770	3437	5.05697e-06
Resting CD4 regulatory T cell %CD4 regulatory T cell	rs138463974	G	A	0.7514	0.1662	0.0047	12	132114547	3437	6.32601e-06
Resting CD4 regulatory T cell %CD4 regulatory T cell	rs138915779	A	C	1.793	0.2061	0.0035	1	190079170	3437	4.92833e-18
Resting CD4 regulatory T cell %CD4 regulatory T cell	rs138960714	C	A	2.013	0.4545	0.0006	4	123422719	3437	9.71203e-06
Resting CD4 regulatory T cell %CD4 regulatory T cell	rs139681117	T	C	0.2445	0.05221	0.0528	2	23924920	3437	2.93697e-06
Resting CD4 regulatory T cell %CD4 regulatory T cell	rs146899923	C	T	0.7278	0.1254	0.0089	1	195919849	3437	7.07995e-09
Resting CD4 regulatory T cell %CD4 regulatory T cell	rs147071297	A	G	1.292	0.1788	0.0039	1	191648600	3437	6.13762e-13
Resting CD4 regulatory T cell %CD4 regulatory T cell	rs147958143	T	A	-0.4624	0.104	0.0111	1	238096255	3437	8.95097e-06
Resting CD4 regulatory T cell %CD4 regulatory T cell	rs150956189	C	T	2.691	0.5693	0.0003	1	214625781	3437	2.36701e-06
Resting CD4 regulatory T cell %CD4 regulatory T cell	rs17583875	A	G	2.714	0.2018	0.0029	1	197924770	3437	3.21514e-40
Resting CD4 regulatory T cell %CD4 regulatory T cell	rs17607399	T	C	0.209	0.03723	0.1084	2	41884212	3437	2.14102e-08
Resting CD4 regulatory T cell %CD4 regulatory T cell	rs187089343	C	A	0.9806	0.1707	0.0047	1	182091538	3437	1.00399e-08
Resting CD4 regulatory T cell %CD4 regulatory T cell	rs192123974	T	C	1.588	0.3176	0.0016	11	13923816	3437	5.99501e-07
Resting CD4 regulatory T cell %CD4 regulatory T cell	rs273421	C	G	-0.1329	0.02996	0.8356	8	132542825	3437	9.37001e-06
Resting CD4 regulatory T cell %CD4 regulatory T cell	rs413431	G	A	-0.2777	0.02969	0.8154	2	39176695	3437	1.46791e-20
Resting CD4 regulatory T cell %CD4 regulatory T cell	rs60220946	T	C	0.4297	0.07742	0.0212	1	193505625	3437	3.079e-08
Resting CD4 regulatory T cell %CD4 regulatory T cell	rs61828007	G	A	0.3706	0.06927	0.0289	1	203502968	3437	9.34695e-08
Resting CD4 regulatory T cell %CD4 regulatory T cell	rs6751481	C	T	0.2946	0.02252	0.4709	2	38897810	3437	3.39782e-38
Resting CD4 regulatory T cell %CD4 regulatory T cell	rs73124650	C	T	0.3448	0.07228	0.0249	20	47523429	3437	1.91501e-06
Resting CD4 regulatory T cell %CD4 regulatory T cell	rs7530076	A	G	-0.463	0.07456	0.9748	1	195825276	3437	5.95498e-10
Resting CD4 regulatory T cell %CD4 regulatory T cell	rs76109501	A	G	0.831	0.1867	0.0033	8	28323922	3437	8.77506e-06
Resting CD4 regulatory T cell %CD4 regulatory T cell	rs76584473	A	G	0.2968	0.06625	0.0304	2	73109350	3437	7.68794e-06
Resting CD4 regulatory T cell %CD4 regulatory T cell	rs78144227	A	G	0.2555	0.05701	0.0444	1	203602440	3437	7.66196e-06
Resting CD4 regulatory T cell %CD4 regulatory T cell	rs79670457	T	C	0.2321	0.04896	0.0541	20	47437969	3437	2.227e-06
Resting CD4 regulatory T cell %CD4 regulatory T cell	rs9274712	T	C	-0.1758	0.03533	0.3326	6	32637298	3437	6.79908e-07
CD39+ activated CD4 regulatory T cell Absolute Count	rs10059458	C	T	0.1184	0.02655	0.6101	5	73681489	3405	8.51805e-06
CD39+ activated CD4 regulatory T cell Absolute Count	rs10786199	A	G	-0.189	0.02875	0.2894	10	97069472	3405	5.63248e-11
CD39+ activated CD4 regulatory T cell Absolute Count	rs10882701	C	A	-0.3631	0.02528	0.514	10	97741071	3405	1.80094e-45
CD39+ activated CD4 regulatory T cell Absolute Count	rs11002579	A	G	-0.1316	0.02727	0.3366	10	80258836	3405	1.46201e-06
CD39+ activated CD4 regulatory T cell Absolute Count	rs111806244	T	C	-0.3653	0.07836	0.0476	10	47637202	3405	3.26302e-06
CD39+ activated CD4 regulatory T cell Absolute Count	rs11188757	C	A	-0.2494	0.03146	0.2213	10	98205222	3405	3.05914e-15
CD39+ activated CD4 regulatory T cell Absolute Count	rs11777493	A	T	-0.1467	0.0305	0.2395	8	113921646	3405	1.57101e-06
CD39+ activated CD4 regulatory T cell Absolute Count	rs11795139	T	C	0.1205	0.02712	0.3335	9	86150415	3405	9.22593e-06
CD39+ activated CD4 regulatory T cell Absolute Count	rs12648210	G	A	-0.5171	0.1056	0.0145	4	89266460	3405	1.01801e-06
CD39+ activated CD4 regulatory T cell Absolute Count	rs12707040	A	G	0.1591	0.03418	0.1783	7	80480551	3405	3.37404e-06
CD39+ activated CD4 regulatory T cell Absolute Count	rs139015125	C	G	-0.401	0.08506	0.0231	4	165512454	3405	2.52802e-06
CD39+ activated CD4 regulatory T cell Absolute Count	rs139577399	C	T	-0.3155	0.06457	0.0414	7	23203415	3405	1.08101e-06
CD39+ activated CD4 regulatory T cell Absolute Count	rs139917391	T	C	2.666	0.5711	0.0004	16	18152860	3405	3.15697e-06
CD39+ activated CD4 regulatory T cell Absolute Count	rs142422333	T	C	-0.2705	0.05905	0.0515	5	155375550	3405	4.782e-06
CD39+ activated CD4 regulatory T cell Absolute Count	rs191262582	A	T	-0.4955	0.1096	0.014	9	85042639	3405	6.418e-06
CD39+ activated CD4 regulatory T cell Absolute Count	rs2251521	T	C	-0.197	0.04279	0.1021	10	109471331	3405	4.27996e-06
CD39+ activated CD4 regulatory T cell Absolute Count	rs289708	G	A	0.1372	0.02962	0.7573	16	57038162	3405	3.77303e-06
CD39+ activated CD4 regulatory T cell Absolute Count	rs35163827	G	A	-0.3443	0.07172	0.0391	8	9606332	3405	1.646e-06
CD39+ activated CD4 regulatory T cell Absolute Count	rs4321083	A	G	0.1497	0.03152	0.2137	13	84031916	3405	2.12398e-06
CD39+ activated CD4 regulatory T cell Absolute Count	rs4441121	G	A	0.125	0.02703	0.3192	13	19650584	3405	3.85496e-06
CD39+ activated CD4 regulatory T cell Absolute Count	rs4811602	A	G	0.1348	0.02614	0.4019	20	36849088	3405	2.651e-07
CD39+ activated CD4 regulatory T cell Absolute Count	rs56197234	A	G	0.5601	0.1188	0.0115	15	70222702	3405	2.536e-06
CD39+ activated CD4 regulatory T cell Absolute Count	rs618250	T	C	0.3109	0.06017	0.0457	18	362116	3405	2.51299e-07
CD39+ activated CD4 regulatory T cell Absolute Count	rs7088584	T	G	0.8768	0.02116	0.4687	10	97607644	3405	1e-200
CD39+ activated CD4 regulatory T cell Absolute Count	rs7267949	T	C	-0.7453	0.1682	0.0057	20	17586584	3405	9.64206e-06
CD39+ activated CD4 regulatory T cell Absolute Count	rs72809762	T	C	0.3373	0.0511	0.0675	10	97294154	3405	4.74351e-11
CD39+ activated CD4 regulatory T cell Absolute Count	rs7432284	C	A	0.2441	0.05017	0.068	3	186094684	3405	1.196e-06
CD39+ activated CD4 regulatory T cell Absolute Count	rs77020191	G	C	0.2605	0.05731	0.0542	15	59643449	3405	5.65705e-06
CD39+ activated CD4 regulatory T cell Absolute Count	rs78027772	A	G	0.2212	0.04672	0.0846	7	126248228	3405	2.29398e-06
CD39+ activated CD4 regulatory T cell Absolute Count	rs8076447	A	G	0.1337	0.02928	0.2515	17	75229883	3405	5.08604e-06
SSC-A on Natural Killer T	rs1006368	T	C	0.2024	0.04066	0.1224	10	126346603	3113	6.82197e-07
SSC-A on Natural Killer T	rs10422871	T	C	-0.2765	0.04672	0.0888	19	8789227	3113	3.60296e-09
SSC-A on Natural Killer T	rs10749775	A	C	0.1882	0.03934	0.8657	1	67822087	3113	1.80401e-06
SSC-A on Natural Killer T	rs10765790	C	T	0.1554	0.02741	0.5524	11	95852734	3113	1.54999e-08
SSC-A on Natural Killer T	rs11644532	A	G	0.2024	0.04461	0.1145	16	70657660	3113	5.94402e-06
SSC-A on Natural Killer T	rs118042158	C	T	0.867	0.1949	0.0051	13	97456459	3113	8.95509e-06
SSC-A on Natural Killer T	rs12716653	C	T	-0.1377	0.02831	0.6349	9	89886037	3113	1.199e-06
SSC-A on Natural Killer T	rs138822248	A	G	-0.5658	0.1276	0.0111	2	152970607	3113	9.58208e-06
SSC-A on Natural Killer T	rs2109396	A	C	-0.1485	0.03134	0.7498	7	14933955	3113	2.25699e-06
SSC-A on Natural Killer T	rs2198787	C	A	-0.2554	0.05271	0.9269	12	62296066	3113	1.327e-06
SSC-A on Natural Killer T	rs276951	T	C	-0.148	0.02986	0.2713	16	86243187	3113	7.54293e-07
SSC-A on Natural Killer T	rs35060274	G	T	0.159	0.03382	0.1919	8	58338298	3113	2.68602e-06
SSC-A on Natural Killer T	rs4707956	A	C	0.1305	0.02938	0.2812	6	72648340	3113	9.27406e-06
SSC-A on Natural Killer T	rs55657662	A	C	0.135	0.03039	0.2605	13	102674496	3113	9.26403e-06
SSC-A on Natural Killer T	rs6783507	C	T	-0.245	0.05538	0.0634	3	123518258	3113	9.99609e-06
SSC-A on Natural Killer T	rs6918518	C	A	0.1324	0.02764	0.3977	6	158930696	3113	1.735e-06
SSC-A on Natural Killer T	rs7183698	C	A	0.1252	0.02793	0.3816	15	64870152	3113	7.69609e-06
SSC-A on Natural Killer T	rs74777495	T	G	1.36	0.2951	0.0021	18	58910278	3113	4.21202e-06
SSC-A on Natural Killer T	rs78201778	A	G	2.293	0.5103	0.0006	12	45872353	3113	7.25805e-06
SSC-A on Natural Killer T	rs79523120	C	T	-2.525	0.5177	0.0008	6	66414139	3113	1.133e-06
SSC-A on Natural Killer	rs1006368	T	C	0.4144	0.04052	0.1224	10	126346603	3113	3.61327e-24
SSC-A on Natural Killer	rs10512469	T	C	-0.1684	0.03658	0.1646	17	33770802	3113	4.30695e-06
SSC-A on Natural Killer	rs11081793	G	A	-0.3945	0.08374	0.0255	18	19722536	3113	2.56898e-06
SSC-A on Natural Killer	rs11703193	A	G	-0.1793	0.03727	0.1597	22	18542023	3113	1.56801e-06
SSC-A on Natural Killer	rs12594783	C	T	-0.1395	0.03061	0.2535	15	88040400	3113	5.41602e-06
SSC-A on Natural Killer	rs147596499	G	A	0.4951	0.1098	0.0154	4	96489377	3113	6.78297e-06
SSC-A on Natural Killer	rs17606146	A	G	-0.2168	0.04794	0.0858	19	3631134	3113	6.36708e-06
SSC-A on Natural Killer	rs188107682	A	G	-0.4965	0.1093	0.0162	5	170062959	3113	5.74196e-06
SSC-A on Natural Killer	rs2198787	C	A	-0.2652	0.05319	0.9269	12	62296066	3113	6.54696e-07
SSC-A on Natural Killer	rs28691703	C	T	0.1706	0.03639	0.2127	19	43649306	3113	2.87098e-06
SSC-A on Natural Killer	rs2869804	G	A	-0.1514	0.03364	0.8008	18	14141133	3113	7.07995e-06
SSC-A on Natural Killer	rs2915158	G	A	0.7087	0.1574	0.0072	7	9912333	3113	6.93202e-06
SSC-A on Natural Killer	rs35150190	T	G	-0.1472	0.03246	0.2135	19	40286227	3113	6.00095e-06
SSC-A on Natural Killer	rs6850820	A	G	-0.1642	0.03573	0.8275	4	149325342	3113	4.48198e-06
SSC-A on Natural Killer	rs6863338	T	C	0.2553	0.05018	0.084	5	127586596	3113	3.84804e-07
SSC-A on Natural Killer	rs74856421	T	C	0.22	0.04913	0.0793	16	3773110	3113	7.787e-06
SSC-A on Natural Killer	rs75215140	G	A	-0.1632	0.0367	0.168	2	62135307	3113	9.04107e-06
SSC-A on Natural Killer	rs7575742	G	A	0.1383	0.02791	0.3696	2	135429002	3113	7.57199e-07
SSC-A on Natural Killer	rs767896	T	C	0.1637	0.03376	0.2114	6	33791515	3113	1.305e-06
SSC-A on Natural Killer	rs77154024	C	T	1.113	0.242	0.0027	4	72546264	3113	4.42303e-06
SSC-A on Natural Killer	rs79025422	A	G	0.5466	0.1149	0.0148	5	80236683	3113	2.063e-06
SSC-A on Natural Killer	rs873220	A	G	-0.1277	0.02879	0.3392	21	33382162	3113	9.56709e-06
SSC-A on Natural Killer	rs9912354	T	C	0.1471	0.02719	0.5254	17	33805730	3113	6.80205e-08
FSC-A on Natural Killer	rs1006368	T	C	0.389	0.04003	0.1224	10	126346603	3113	5.07809e-22
FSC-A on Natural Killer	rs10919543	G	A	-0.1509	0.02717	0.5475	1	161508617	3113	3.03403e-08
FSC-A on Natural Killer	rs111460281	A	G	0.2794	0.06138	0.0524	21	46437156	3113	5.53503e-06
FSC-A on Natural Killer	rs117893932	G	A	0.2818	0.06153	0.0501	18	56570039	3113	4.83704e-06
FSC-A on Natural Killer	rs12425743	G	A	0.8813	0.1825	0.0055	12	86546401	3113	1.43199e-06
FSC-A on Natural Killer	rs12542554	T	C	0.2057	0.04354	0.1031	8	5579734	3113	2.40298e-06
FSC-A on Natural Killer	rs145419574	T	C	1.098	0.2386	0.0029	6	17386586	3113	4.30002e-06
FSC-A on Natural Killer	rs146765347	T	C	-0.286	0.06255	0.0495	11	11413255	3113	5.01095e-06
FSC-A on Natural Killer	rs16970975	A	G	-0.1698	0.03597	0.1659	17	33770706	3113	2.44698e-06
FSC-A on Natural Killer	rs1735091	T	C	-0.1744	0.03795	0.8614	7	152996005	3113	4.49697e-06
FSC-A on Natural Killer	rs2774933	A	G	0.1363	0.0281	0.3455	1	62637062	3113	1.29799e-06
FSC-A on Natural Killer	rs34700818	T	C	0.133	0.03006	0.2584	17	48945753	3113	9.93802e-06
FSC-A on Natural Killer	rs55708007	G	C	0.3112	0.0648	0.0448	21	46813143	3113	1.646e-06
FSC-A on Natural Killer	rs5768144	G	A	-0.1937	0.04237	0.1111	22	48307233	3113	5.04905e-06
FSC-A on Natural Killer	rs73112545	T	C	-0.139	0.02933	0.2795	3	2699329	3113	2.24202e-06
FSC-A on Natural Killer	rs78273995	G	A	0.1351	0.0302	0.2703	14	79113570	3113	7.99908e-06
FSC-A on Natural Killer	rs79678187	C	G	-0.1634	0.0336	0.1918	9	91859293	3113	1.20901e-06
FSC-A on Natural Killer	rs9912354	T	C	0.1606	0.02681	0.5254	17	33805730	3113	2.34498e-09
CD45RA- CD28- CD8+ T cell Absolute Count	rs1007033	T	C	37.39	6.868	0.0396	17	31695774	3408	5.58895e-08
CD45RA- CD28- CD8+ T cell Absolute Count	rs10759064	G	A	-13.2	2.596	0.5346	9	9405003	3408	3.84397e-07
CD45RA- CD28- CD8+ T cell Absolute Count	rs111417549	T	C	303.3	53.88	0.0006	11	36584481	3408	1.95398e-08
CD45RA- CD28- CD8+ T cell Absolute Count	rs111456999	A	G	56.51	12.39	0.0113	8	3156062	3408	5.25799e-06
CD45RA- CD28- CD8+ T cell Absolute Count	rs11160382	T	C	18.54	3.845	0.1404	14	97572261	3408	1.48399e-06
CD45RA- CD28- CD8+ T cell Absolute Count	rs111731860	T	C	36.01	7.839	0.0296	5	175121768	3408	4.51305e-06
CD45RA- CD28- CD8+ T cell Absolute Count	rs111953852	G	A	137.6	24.38	0.0025	14	84194540	3408	1.821e-08
CD45RA- CD28- CD8+ T cell Absolute Count	rs111978771	C	T	123.8	19.64	0.0043	1	21025910	3408	3.21403e-10
CD45RA- CD28- CD8+ T cell Absolute Count	rs111981818	G	A	133.9	24.58	0.0028	4	2899648	3408	5.40505e-08
CD45RA- CD28- CD8+ T cell Absolute Count	rs112028149	T	C	105.2	21.94	0.0035	4	60775910	3408	1.69699e-06
CD45RA- CD28- CD8+ T cell Absolute Count	rs11232730	A	C	40.36	7.773	0.0283	11	81281823	3408	2.20399e-07
CD45RA- CD28- CD8+ T cell Absolute Count	rs112362737	G	T	278.5	40.8	0.0012	19	24522507	3408	1.0361e-11
CD45RA- CD28- CD8+ T cell Absolute Count	rs112545773	A	G	278.7	62.95	0.0004	3	141081402	3408	9.84102e-06
CD45RA- CD28- CD8+ T cell Absolute Count	rs112568609	T	C	87.63	15.24	0.0076	15	27818525	3408	9.60196e-09
CD45RA- CD28- CD8+ T cell Absolute Count	rs112785730	A	G	115.7	24.44	0.0026	2	127831527	3408	2.319e-06
CD45RA- CD28- CD8+ T cell Absolute Count	rs112839187	A	G	444.1	76.59	0.0003	2	238422350	3408	7.31493e-09
CD45RA- CD28- CD8+ T cell Absolute Count	rs112857714	T	C	286.9	45.35	0.0009	6	148462118	3408	2.84302e-10
CD45RA- CD28- CD8+ T cell Absolute Count	rs113432575	T	C	345.8	57.03	0.0006	21	30128360	3408	1.48201e-09
CD45RA- CD28- CD8+ T cell Absolute Count	rs113447030	A	G	68.16	15.23	0.0075	9	124865332	3408	7.82492e-06
CD45RA- CD28- CD8+ T cell Absolute Count	rs113759128	T	C	75.56	16.06	0.0065	1	28458334	3408	2.63202e-06
CD45RA- CD28- CD8+ T cell Absolute Count	rs113819655	T	C	442.7	63.56	0.0004	13	100586942	3408	3.90301e-12
CD45RA- CD28- CD8+ T cell Absolute Count	rs114057146	T	A	203.6	37.91	0.0013	3	190504703	3408	8.35199e-08
CD45RA- CD28- CD8+ T cell Absolute Count	rs114109475	A	G	76.96	15.41	0.0075	4	47216939	3408	6.26297e-07
CD45RA- CD28- CD8+ T cell Absolute Count	rs114128029	T	C	116.9	26.12	0.0025	5	79070021	3408	7.83502e-06
CD45RA- CD28- CD8+ T cell Absolute Count	rs114216104	T	C	591	96.85	0.0001	5	140131486	3408	1.16001e-09
CD45RA- CD28- CD8+ T cell Absolute Count	rs114507999	A	G	176.7	29.35	0.0022	1	21892266	3408	1.91902e-09
CD45RA- CD28- CD8+ T cell Absolute Count	rs114619811	G	A	240.1	50.93	0.0006	4	71875684	3408	2.52e-06
CD45RA- CD28- CD8+ T cell Absolute Count	rs114763811	A	C	979.6	163.9	0.0001	2	191319109	3408	2.51501e-09
CD45RA- CD28- CD8+ T cell Absolute Count	rs114801643	A	C	436	75.02	0.0003	6	66316172	3408	6.72295e-09
CD45RA- CD28- CD8+ T cell Absolute Count	rs114918537	A	G	1765	368.5	NA	5	2669980	3408	1.738e-06
CD45RA- CD28- CD8+ T cell Absolute Count	rs114935210	G	A	161	35.65	0.0013	5	134766276	3408	6.53597e-06
CD45RA- CD28- CD8+ T cell Absolute Count	rs115379408	A	G	450.6	77.86	0.0003	6	18617129	3408	7.79202e-09
CD45RA- CD28- CD8+ T cell Absolute Count	rs115445664	G	A	349.4	70.62	0.0003	3	126486072	3408	7.86593e-07
CD45RA- CD28- CD8+ T cell Absolute Count	rs115485721	A	T	69.53	11.54	0.0139	6	65783601	3408	1.86801e-09
CD45RA- CD28- CD8+ T cell Absolute Count	rs115486816	A	G	127.9	26.15	0.0023	1	56588047	3408	1.041e-06
CD45RA- CD28- CD8+ T cell Absolute Count	rs115546994	T	A	383.2	58.71	0.0004	5	159062854	3408	7.72147e-11
CD45RA- CD28- CD8+ T cell Absolute Count	rs115569583	T	C	1448	292.2	NA	5	145810889	3408	7.53408e-07
CD45RA- CD28- CD8+ T cell Absolute Count	rs115879183	G	A	281.9	45.23	0.0009	3	194347376	3408	5.10305e-10
CD45RA- CD28- CD8+ T cell Absolute Count	rs115928015	C	G	318.1	62.32	0.0004	4	156055689	3408	3.508e-07
CD45RA- CD28- CD8+ T cell Absolute Count	rs115945428	A	G	61.26	13.84	0.0092	3	110093567	3408	9.909e-06
CD45RA- CD28- CD8+ T cell Absolute Count	rs115954619	A	G	213	36.73	0.0015	2	174896997	3408	7.23003e-09
CD45RA- CD28- CD8+ T cell Absolute Count	rs116581718	C	T	384.3	58.05	0.0006	5	29413612	3408	4.1419e-11
CD45RA- CD28- CD8+ T cell Absolute Count	rs116779558	G	T	248.4	47.12	0.0007	3	77069014	3408	1.44301e-07
CD45RA- CD28- CD8+ T cell Absolute Count	rs116807650	T	C	276.6	51.66	0.0007	4	112605741	3408	9.19899e-08
CD45RA- CD28- CD8+ T cell Absolute Count	rs116848911	A	G	110	22.52	0.0029	14	79042294	3408	1.09099e-06
CD45RA- CD28- CD8+ T cell Absolute Count	rs116865617	C	A	120.1	25.31	0.0029	19	14535355	3408	2.16302e-06
CD45RA- CD28- CD8+ T cell Absolute Count	rs116876186	C	T	647.9	98.9	0.0001	17	16446446	3408	6.57052e-11
CD45RA- CD28- CD8+ T cell Absolute Count	rs116928874	G	C	28.39	6.325	0.0462	14	22957038	3408	7.38006e-06
CD45RA- CD28- CD8+ T cell Absolute Count	rs116941636	A	G	210.2	30.1	0.0019	16	79757046	3408	3.44191e-12
CD45RA- CD28- CD8+ T cell Absolute Count	rs116959045	G	T	172.7	28.26	0.0022	8	53929771	3408	1.118e-09
CD45RA- CD28- CD8+ T cell Absolute Count	rs116960471	T	G	447.9	85.71	0.0003	8	1549975	3408	1.83899e-07
CD45RA- CD28- CD8+ T cell Absolute Count	rs117006645	G	A	308.2	58.42	0.0004	10	108143796	3408	1.40501e-07
CD45RA- CD28- CD8+ T cell Absolute Count	rs117036387	G	A	84.27	15.32	0.0075	20	3521072	3408	4.03701e-08
CD45RA- CD28- CD8+ T cell Absolute Count	rs117048727	T	C	368.8	66.09	0.0004	13	44264686	3408	2.585e-08
CD45RA- CD28- CD8+ T cell Absolute Count	rs11716645	G	A	159.7	26.69	0.0025	3	29402908	3408	2.41902e-09
CD45RA- CD28- CD8+ T cell Absolute Count	rs117196114	A	G	201.5	32.14	0.0018	9	83853182	3408	4.10696e-10
CD45RA- CD28- CD8+ T cell Absolute Count	rs117247210	T	C	2555	497.5	NA	12	10416728	3408	2.95903e-07
CD45RA- CD28- CD8+ T cell Absolute Count	rs117262195	T	C	270.5	39.98	0.0013	16	5991815	3408	1.5531e-11
CD45RA- CD28- CD8+ T cell Absolute Count	rs117271894	A	G	192.8	34.06	0.0022	8	112881674	3408	1.62701e-08
CD45RA- CD28- CD8+ T cell Absolute Count	rs117277690	G	A	356.8	65.76	0.0004	11	33322159	3408	6.19498e-08
CD45RA- CD28- CD8+ T cell Absolute Count	rs117362948	A	G	262.2	58.71	0.0004	16	50169595	3408	8.24309e-06
CD45RA- CD28- CD8+ T cell Absolute Count	rs117413806	C	T	364.8	66.04	0.0004	11	16290338	3408	3.57001e-08
CD45RA- CD28- CD8+ T cell Absolute Count	rs117428784	A	C	472.2	70.2	0.0004	19	43422957	3408	2.03095e-11
CD45RA- CD28- CD8+ T cell Absolute Count	rs117431224	G	A	385.7	68.87	0.0004	11	44356396	3408	2.31201e-08
CD45RA- CD28- CD8+ T cell Absolute Count	rs117437702	G	A	46.12	9.799	0.0185	10	110752679	3408	2.613e-06
CD45RA- CD28- CD8+ T cell Absolute Count	rs117469911	A	C	132.8	20.58	0.0035	7	79791344	3408	1.238e-10
CD45RA- CD28- CD8+ T cell Absolute Count	rs117475878	T	C	159.2	29.91	0.0022	14	32709998	3408	1.088e-07
CD45RA- CD28- CD8+ T cell Absolute Count	rs117500319	A	G	230.6	48.53	0.0007	16	3108127	3408	2.09402e-06
CD45RA- CD28- CD8+ T cell Absolute Count	rs117505371	G	T	2050	399	NA	7	125564456	3408	2.93002e-07
CD45RA- CD28- CD8+ T cell Absolute Count	rs117514047	C	A	462.3	82.97	0.0003	21	26316207	3408	2.70801e-08
CD45RA- CD28- CD8+ T cell Absolute Count	rs117708200	G	A	284.3	52.5	0.0009	1	121273212	3408	6.55707e-08
CD45RA- CD28- CD8+ T cell Absolute Count	rs117739788	T	C	268.9	60.64	0.0004	10	56884368	3408	9.50889e-06
CD45RA- CD28- CD8+ T cell Absolute Count	rs117785622	T	G	232.5	42.11	0.001	12	132283582	3408	3.62602e-08
CD45RA- CD28- CD8+ T cell Absolute Count	rs117804407	G	A	2185	391	NA	16	5944116	3408	2.46297e-08
CD45RA- CD28- CD8+ T cell Absolute Count	rs117845490	C	T	152.1	30.1	0.0022	7	113248370	3408	4.57804e-07
CD45RA- CD28- CD8+ T cell Absolute Count	rs117863142	A	G	117.3	22.14	0.0035	16	79245986	3408	1.25401e-07
CD45RA- CD28- CD8+ T cell Absolute Count	rs117905416	G	C	272.3	60.5	0.0004	4	48119663	3408	7.02603e-06
CD45RA- CD28- CD8+ T cell Absolute Count	rs117975109	T	G	308.9	61.24	0.0006	12	52408142	3408	4.82303e-07
CD45RA- CD28- CD8+ T cell Absolute Count	rs118024980	C	T	50.48	10.85	0.0156	9	9009338	3408	3.37699e-06
CD45RA- CD28- CD8+ T cell Absolute Count	rs118082680	C	T	217	42.86	0.001	8	21084293	3408	4.33501e-07
CD45RA- CD28- CD8+ T cell Absolute Count	rs11899522	T	C	35.09	6.871	0.0398	2	54396879	3408	3.46003e-07
CD45RA- CD28- CD8+ T cell Absolute Count	rs12062472	T	C	172.5	37.71	0.0012	1	17431300	3408	4.90897e-06
CD45RA- CD28- CD8+ T cell Absolute Count	rs12279408	T	C	259.3	51.36	0.0007	11	84269972	3408	4.69602e-07
CD45RA- CD28- CD8+ T cell Absolute Count	rs12464465	A	G	189.7	34.49	0.0015	2	176542288	3408	4.08602e-08
CD45RA- CD28- CD8+ T cell Absolute Count	rs12656604	A	C	101.8	19.19	0.0047	5	72679056	3408	1.19201e-07
CD45RA- CD28- CD8+ T cell Absolute Count	rs12882035	C	T	267	58.64	0.0004	14	43977463	3408	5.46198e-06
CD45RA- CD28- CD8+ T cell Absolute Count	rs130071	A	G	22.81	3.563	0.2188	6	31116210	3408	1.74401e-10
CD45RA- CD28- CD8+ T cell Absolute Count	rs13044559	A	G	1678	304.6	NA	20	36073660	3408	3.87802e-08
CD45RA- CD28- CD8+ T cell Absolute Count	rs137942933	T	G	304	55.65	0.0006	20	33104122	3408	5.05697e-08
CD45RA- CD28- CD8+ T cell Absolute Count	rs137978465	A	G	641.1	67.08	0.0004	2	228411157	3408	2.23821e-21
CD45RA- CD28- CD8+ T cell Absolute Count	rs138010330	T	C	111	19.7	0.0048	1	161526187	3408	1.88899e-08
CD45RA- CD28- CD8+ T cell Absolute Count	rs138324315	A	G	138.5	30.03	0.0028	5	39721163	3408	4.11396e-06
CD45RA- CD28- CD8+ T cell Absolute Count	rs138358136	T	A	726.8	82.02	0.0003	7	194075	3408	1.25893e-18
CD45RA- CD28- CD8+ T cell Absolute Count	rs138480948	C	A	259.1	57.74	0.0006	1	64420637	3408	7.43498e-06
CD45RA- CD28- CD8+ T cell Absolute Count	rs138615640	G	A	67.16	14.87	0.0079	4	46871059	3408	6.46398e-06
CD45RA- CD28- CD8+ T cell Absolute Count	rs138799468	T	C	791.9	98.43	0.0001	2	9441279	3408	1.17409e-15
CD45RA- CD28- CD8+ T cell Absolute Count	rs138829583	A	G	463.8	58.31	0.0004	1	79094990	3408	2.45697e-15
CD45RA- CD28- CD8+ T cell Absolute Count	rs138962348	C	T	259.1	45.06	0.0007	2	146534594	3408	9.69706e-09
CD45RA- CD28- CD8+ T cell Absolute Count	rs139243374	A	G	221.6	42.71	0.0009	12	21581956	3408	2.25902e-07
CD45RA- CD28- CD8+ T cell Absolute Count	rs139436159	G	A	265.7	50.39	0.0007	18	60608014	3408	1.42498e-07
CD45RA- CD28- CD8+ T cell Absolute Count	rs139457426	T	C	71.36	10.98	0.0147	12	47679643	3408	9.2406e-11
CD45RA- CD28- CD8+ T cell Absolute Count	rs139513469	A	G	295.5	63.49	0.0006	10	66332109	3408	3.38298e-06
CD45RA- CD28- CD8+ T cell Absolute Count	rs139613266	G	C	242.6	49.52	0.0006	6	101930392	3408	1.008e-06
CD45RA- CD28- CD8+ T cell Absolute Count	rs139748481	A	G	72.32	16.06	0.0072	4	13226947	3408	6.93697e-06
CD45RA- CD28- CD8+ T cell Absolute Count	rs139772031	G	T	550.9	98.17	0.0001	3	10035985	3408	2.171e-08
CD45RA- CD28- CD8+ T cell Absolute Count	rs139859886	G	C	167.9	37.24	0.0012	1	98055569	3408	6.73597e-06
CD45RA- CD28- CD8+ T cell Absolute Count	rs140112233	C	G	887.7	146	0.0001	7	115835641	3408	1.32898e-09
CD45RA- CD28- CD8+ T cell Absolute Count	rs140134394	C	T	151.8	24.76	0.0028	16	17341866	3408	9.75596e-10
CD45RA- CD28- CD8+ T cell Absolute Count	rs140280232	T	C	174.4	34.67	0.0013	21	46387655	3408	5.20499e-07
CD45RA- CD28- CD8+ T cell Absolute Count	rs140311178	T	C	142.3	22.5	0.0037	4	8174723	3408	2.86999e-10
CD45RA- CD28- CD8+ T cell Absolute Count	rs140517857	A	G	179.1	36.43	0.0016	3	70804684	3408	9.26403e-07
CD45RA- CD28- CD8+ T cell Absolute Count	rs140590797	G	A	240	52.59	0.0006	14	62568446	3408	5.223e-06
CD45RA- CD28- CD8+ T cell Absolute Count	rs140605634	T	C	161.7	26.59	0.0025	16	68607748	3408	1.32501e-09
CD45RA- CD28- CD8+ T cell Absolute Count	rs140677128	T	C	180.6	39.33	0.0012	1	229822729	3408	4.54004e-06
CD45RA- CD28- CD8+ T cell Absolute Count	rs140871773	G	A	201.6	42.28	0.0012	17	13877125	3408	1.94899e-06
CD45RA- CD28- CD8+ T cell Absolute Count	rs140963286	T	C	760.9	100.5	0.0001	1	24640467	3408	4.67951e-14
CD45RA- CD28- CD8+ T cell Absolute Count	rs141018536	T	C	30.3	6.817	0.0373	13	90525482	3408	9.07403e-06
CD45RA- CD28- CD8+ T cell Absolute Count	rs141023610	A	G	556.4	84.21	0.0004	3	15790899	3408	4.5144e-11
CD45RA- CD28- CD8+ T cell Absolute Count	rs141057204	G	A	284.3	60.84	0.0009	11	130013797	3408	3.08099e-06
CD45RA- CD28- CD8+ T cell Absolute Count	rs141112932	G	A	198.9	42.02	0.0009	7	30866360	3408	2.306e-06
CD45RA- CD28- CD8+ T cell Absolute Count	rs141289216	T	A	88.02	18.79	0.0051	1	14539144	3408	2.90898e-06
CD45RA- CD28- CD8+ T cell Absolute Count	rs141515499	T	C	197.4	39.3	0.001	8	57100983	3408	5.36599e-07
CD45RA- CD28- CD8+ T cell Absolute Count	rs141656121	T	A	754.3	103.6	0.0001	11	91872187	3408	4.01606e-13
CD45RA- CD28- CD8+ T cell Absolute Count	rs141926147	C	A	50.22	10.87	0.0147	6	146863903	3408	3.96004e-06
CD45RA- CD28- CD8+ T cell Absolute Count	rs142115354	T	C	60.86	13.51	0.0089	3	42897614	3408	6.89398e-06
CD45RA- CD28- CD8+ T cell Absolute Count	rs142419740	T	C	557.7	103	0.0003	21	47472186	3408	6.60906e-08
CD45RA- CD28- CD8+ T cell Absolute Count	rs142470414	T	C	259.6	43.23	0.0009	13	73498369	3408	2.11198e-09
CD45RA- CD28- CD8+ T cell Absolute Count	rs142522853	T	C	595.1	71.5	0.0003	7	1084031	3408	1.2249e-16
CD45RA- CD28- CD8+ T cell Absolute Count	rs142611712	G	A	165.1	36.13	0.0013	12	54827947	3408	5.04998e-06
CD45RA- CD28- CD8+ T cell Absolute Count	rs142707561	A	G	84.4	18.01	0.0059	1	42381260	3408	2.87998e-06
CD45RA- CD28- CD8+ T cell Absolute Count	rs142857708	C	T	269.9	57.94	0.0009	4	133864790	3408	3.32598e-06
CD45RA- CD28- CD8+ T cell Absolute Count	rs142911819	A	G	320.2	56.32	0.0006	12	114081812	3408	1.41501e-08
CD45RA- CD28- CD8+ T cell Absolute Count	rs143044126	A	G	98.05	21.43	0.0037	4	31116547	3408	4.93094e-06
CD45RA- CD28- CD8+ T cell Absolute Count	rs143230107	G	A	115.3	24.76	0.0032	12	26115369	3408	3.34103e-06
CD45RA- CD28- CD8+ T cell Absolute Count	rs143237141	A	G	32.04	7.097	0.0367	22	45176439	3408	6.54606e-06
CD45RA- CD28- CD8+ T cell Absolute Count	rs143825022	T	C	251.2	41.16	0.001	8	28561116	3408	1.149e-09
CD45RA- CD28- CD8+ T cell Absolute Count	rs143845801	C	G	271.2	48.48	0.0007	7	84434549	3408	2.386e-08
CD45RA- CD28- CD8+ T cell Absolute Count	rs143930177	A	G	80	15.92	0.0072	10	70543706	3408	5.25799e-07
CD45RA- CD28- CD8+ T cell Absolute Count	rs143986791	A	G	30.71	6.857	0.0469	7	62268900	3408	7.78108e-06
CD45RA- CD28- CD8+ T cell Absolute Count	rs144431284	T	C	204.7	45.46	0.0012	10	30823850	3408	6.90605e-06
CD45RA- CD28- CD8+ T cell Absolute Count	rs144571871	G	A	725.9	100.6	0.0001	1	65133062	3408	6.75772e-13
CD45RA- CD28- CD8+ T cell Absolute Count	rs144599349	T	C	87.78	18.78	0.0051	22	45887357	3408	3.05703e-06
CD45RA- CD28- CD8+ T cell Absolute Count	rs144711723	T	C	429	74.81	0.0003	2	145836600	3408	1.06001e-08
CD45RA- CD28- CD8+ T cell Absolute Count	rs144920942	T	C	151.3	32.96	0.0016	6	104569120	3408	4.58005e-06
CD45RA- CD28- CD8+ T cell Absolute Count	rs144993401	A	G	1279	227.4	NA	12	38374287	3408	2.02502e-08
CD45RA- CD28- CD8+ T cell Absolute Count	rs145022527	T	G	162.1	34.1	0.0013	13	37118716	3408	2.08598e-06
CD45RA- CD28- CD8+ T cell Absolute Count	rs145174666	A	G	52.78	11.43	0.0129	6	6745192	3408	4.04297e-06
CD45RA- CD28- CD8+ T cell Absolute Count	rs145224093	G	A	174.6	39.25	0.0012	1	116035874	3408	8.92606e-06
CD45RA- CD28- CD8+ T cell Absolute Count	rs145266404	C	G	240	48.24	0.0007	5	172300229	3408	6.85204e-07
CD45RA- CD28- CD8+ T cell Absolute Count	rs145336406	T	C	148.2	25.16	0.0026	6	78745175	3408	4.22202e-09
CD45RA- CD28- CD8+ T cell Absolute Count	rs145483124	A	G	267.4	57.73	0.0006	15	85650544	3408	3.75198e-06
CD45RA- CD28- CD8+ T cell Absolute Count	rs145957749	A	C	116.2	25.75	0.0026	16	80690635	3408	6.56901e-06
CD45RA- CD28- CD8+ T cell Absolute Count	rs146127940	A	G	145.9	28.52	0.0022	17	29929827	3408	3.33503e-07
CD45RA- CD28- CD8+ T cell Absolute Count	rs146164275	G	A	262.3	44.92	0.0009	17	76005958	3408	5.71202e-09
CD45RA- CD28- CD8+ T cell Absolute Count	rs146914701	A	C	61.08	11.67	0.0135	10	109409332	3408	1.77301e-07
CD45RA- CD28- CD8+ T cell Absolute Count	rs146940094	T	G	285.3	47.21	0.0007	15	94946993	3408	1.66399e-09
CD45RA- CD28- CD8+ T cell Absolute Count	rs146986354	T	C	216.5	40.13	0.0013	15	29116366	3408	7.27093e-08
CD45RA- CD28- CD8+ T cell Absolute Count	rs147014864	T	G	164.9	31.9	0.0018	5	22132055	3408	2.46899e-07
CD45RA- CD28- CD8+ T cell Absolute Count	rs147132955	T	C	573.2	128.4	0.0001	22	24296877	3408	8.367e-06
CD45RA- CD28- CD8+ T cell Absolute Count	rs147205787	T	C	164.6	36.88	0.0012	2	144815972	3408	8.38398e-06
CD45RA- CD28- CD8+ T cell Absolute Count	rs147385696	G	C	326.5	55.73	0.0006	6	143880059	3408	5.12602e-09
CD45RA- CD28- CD8+ T cell Absolute Count	rs147398419	T	G	51.71	10.96	0.0157	13	23525796	3408	2.48702e-06
CD45RA- CD28- CD8+ T cell Absolute Count	rs147427289	A	G	270.7	56.22	0.0007	2	40489896	3408	1.53501e-06
CD45RA- CD28- CD8+ T cell Absolute Count	rs147706586	T	C	81.67	18.28	0.0053	18	3555698	3408	8.19993e-06
CD45RA- CD28- CD8+ T cell Absolute Count	rs148026776	A	C	174.2	36.66	0.0012	2	155487782	3408	2.10698e-06
CD45RA- CD28- CD8+ T cell Absolute Count	rs148225159	T	C	113	23.6	0.0032	18	56129994	3408	1.75001e-06
CD45RA- CD28- CD8+ T cell Absolute Count	rs148242949	T	C	116.5	21.81	0.004	3	59179373	3408	9.78408e-08
CD45RA- CD28- CD8+ T cell Absolute Count	rs148291061	G	C	98.82	20.87	0.0041	20	3135837	3408	2.29097e-06
CD45RA- CD28- CD8+ T cell Absolute Count	rs148362510	C	G	363.2	60.02	0.0004	18	3267975	3408	1.58599e-09
CD45RA- CD28- CD8+ T cell Absolute Count	rs148620542	T	A	358.6	51.64	0.0006	1	178035728	3408	4.53733e-12
CD45RA- CD28- CD8+ T cell Absolute Count	rs148658406	T	C	751.4	100.1	0.0001	3	153311399	3408	7.82168e-14
CD45RA- CD28- CD8+ T cell Absolute Count	rs148889514	A	G	118.5	25.62	0.0023	10	111548575	3408	3.88401e-06
CD45RA- CD28- CD8+ T cell Absolute Count	rs149043871	A	G	230.8	48.41	0.0007	13	102446635	3408	1.93402e-06
CD45RA- CD28- CD8+ T cell Absolute Count	rs149124296	C	G	307.6	55.58	0.0006	1	213124992	3408	3.35097e-08
CD45RA- CD28- CD8+ T cell Absolute Count	rs149532201	A	G	180	33.61	0.0019	18	26456104	3408	9.07298e-08
CD45RA- CD28- CD8+ T cell Absolute Count	rs149716976	G	A	118.8	16.87	0.0057	16	75062625	3408	2.26621e-12
CD45RA- CD28- CD8+ T cell Absolute Count	rs149737122	T	G	342.5	71.9	0.0003	1	96560455	3408	1.98098e-06
CD45RA- CD28- CD8+ T cell Absolute Count	rs149782409	T	C	314.9	66.75	0.0004	6	14931262	3408	2.47999e-06
CD45RA- CD28- CD8+ T cell Absolute Count	rs149957527	A	G	913.1	98.95	0.0001	6	52375282	3408	4.71411e-20
CD45RA- CD28- CD8+ T cell Absolute Count	rs149981836	G	A	58.1	12.79	0.011	1	110677725	3408	5.73905e-06
CD45RA- CD28- CD8+ T cell Absolute Count	rs149994650	A	C	473.4	81.22	0.0003	3	18550864	3408	6.09804e-09
CD45RA- CD28- CD8+ T cell Absolute Count	rs150146567	A	T	148.4	29.95	0.0019	2	12784208	3408	7.53998e-07
CD45RA- CD28- CD8+ T cell Absolute Count	rs150383571	C	T	61.29	11.2	0.0141	14	43151367	3408	4.77101e-08
CD45RA- CD28- CD8+ T cell Absolute Count	rs150416566	T	C	38.01	8.027	0.0283	1	108257502	3408	2.27101e-06
CD45RA- CD28- CD8+ T cell Absolute Count	rs150427323	A	G	352.4	49.32	0.0007	11	118189351	3408	1.08593e-12
CD45RA- CD28- CD8+ T cell Absolute Count	rs150650566	C	A	530.8	58.46	0.0004	1	83046200	3408	1.80593e-19
CD45RA- CD28- CD8+ T cell Absolute Count	rs150841550	A	G	244.1	49.16	0.0007	10	11478633	3408	7.17893e-07
CD45RA- CD28- CD8+ T cell Absolute Count	rs150856260	T	C	337.2	53.66	0.0007	16	26527473	3408	3.73396e-10
CD45RA- CD28- CD8+ T cell Absolute Count	rs151052734	A	G	116.2	21.55	0.0043	16	51075587	3408	7.51208e-08
CD45RA- CD28- CD8+ T cell Absolute Count	rs151120803	A	G	402.2	60.78	0.0004	9	96711406	3408	4.24326e-11
CD45RA- CD28- CD8+ T cell Absolute Count	rs151145927	A	G	613.8	90.65	0.0001	18	38375388	3408	1.49899e-11
CD45RA- CD28- CD8+ T cell Absolute Count	rs151237482	C	A	416.3	43.68	0.0009	16	78214566	3408	2.82293e-21
CD45RA- CD28- CD8+ T cell Absolute Count	rs151261173	A	G	177.3	36.41	0.0013	7	70763152	3408	1.16899e-06
CD45RA- CD28- CD8+ T cell Absolute Count	rs1522563	T	C	173.4	37.29	0.0012	4	171653752	3408	3.45398e-06
CD45RA- CD28- CD8+ T cell Absolute Count	rs1604388	T	C	191.2	40.62	0.0012	5	81759022	3408	2.60898e-06
CD45RA- CD28- CD8+ T cell Absolute Count	rs16864501	A	G	760.5	100.6	0.0001	3	152385976	3408	5.25291e-14
CD45RA- CD28- CD8+ T cell Absolute Count	rs17008005	C	G	24.07	5.37	0.0646	2	29596767	3408	7.61202e-06
CD45RA- CD28- CD8+ T cell Absolute Count	rs17180391	C	G	243.9	47.03	0.0007	14	72797255	3408	2.28202e-07
CD45RA- CD28- CD8+ T cell Absolute Count	rs17212021	C	T	-22.92	4.094	0.2372	6	32637474	3408	2.31201e-08
CD45RA- CD28- CD8+ T cell Absolute Count	rs17212998	G	A	101.4	18.3	0.0053	12	13243168	3408	3.249e-08
CD45RA- CD28- CD8+ T cell Absolute Count	rs17676161	C	G	216.7	36.18	0.0013	11	65259911	3408	2.326e-09
CD45RA- CD28- CD8+ T cell Absolute Count	rs17712916	A	G	122.4	25.83	0.0025	12	64607264	3408	2.21401e-06
CD45RA- CD28- CD8+ T cell Absolute Count	rs181551194	T	A	109.8	24.29	0.0031	7	73339258	3408	6.35799e-06
CD45RA- CD28- CD8+ T cell Absolute Count	rs182784388	T	G	328.7	56.2	0.0006	1	18635367	3408	5.39896e-09
CD45RA- CD28- CD8+ T cell Absolute Count	rs183097749	G	A	284.6	56.25	0.0006	4	171324708	3408	4.41296e-07
CD45RA- CD28- CD8+ T cell Absolute Count	rs183203096	C	G	344	76.55	0.0003	1	103246274	3408	7.20792e-06
CD45RA- CD28- CD8+ T cell Absolute Count	rs183382760	C	A	1005	130	0.0003	4	116470715	3408	1.39187e-14
CD45RA- CD28- CD8+ T cell Absolute Count	rs184901419	A	C	282.4	62.95	0.0004	3	99971319	3408	7.47705e-06
CD45RA- CD28- CD8+ T cell Absolute Count	rs185697137	C	T	183.6	36.98	0.0012	2	147044386	3408	7.19101e-07
CD45RA- CD28- CD8+ T cell Absolute Count	rs185778924	A	G	332.4	56.32	0.0006	7	148905542	3408	3.92004e-09
CD45RA- CD28- CD8+ T cell Absolute Count	rs185854402	C	T	157.9	34.66	0.0018	11	116624918	3408	5.39598e-06
CD45RA- CD28- CD8+ T cell Absolute Count	rs186595909	A	G	402.2	71.9	0.0003	15	78554710	3408	2.386e-08
CD45RA- CD28- CD8+ T cell Absolute Count	rs186889529	A	T	96.27	21.36	0.0035	11	59109032	3408	6.79908e-06
CD45RA- CD28- CD8+ T cell Absolute Count	rs187115825	A	G	389.5	63.7	0.0006	6	382181	3408	1.078e-09
CD45RA- CD28- CD8+ T cell Absolute Count	rs188394601	G	T	654.7	114.1	0.0003	16	70343845	3408	1.05599e-08
CD45RA- CD28- CD8+ T cell Absolute Count	rs189683893	A	C	138.5	21.65	0.0037	10	89153882	3408	1.79999e-10
CD45RA- CD28- CD8+ T cell Absolute Count	rs190267289	C	G	240.2	52.12	0.0007	14	29011762	3408	4.18996e-06
CD45RA- CD28- CD8+ T cell Absolute Count	rs190474871	T	C	169	36.86	0.0012	13	25506269	3408	4.71303e-06
CD45RA- CD28- CD8+ T cell Absolute Count	rs191357081	G	A	263.2	53.88	0.0007	22	41021471	3408	1.088e-06
CD45RA- CD28- CD8+ T cell Absolute Count	rs191604848	T	C	371.3	81.55	0.0003	19	17591476	3408	5.47797e-06
CD45RA- CD28- CD8+ T cell Absolute Count	rs192021609	A	G	186.7	36.52	0.0012	4	157192771	3408	3.36504e-07
CD45RA- CD28- CD8+ T cell Absolute Count	rs192253149	C	T	48.75	10.58	0.0157	8	6255718	3408	4.21202e-06
CD45RA- CD28- CD8+ T cell Absolute Count	rs192302673	T	C	317.4	43.13	0.0009	16	85685140	3408	2.33884e-13
CD45RA- CD28- CD8+ T cell Absolute Count	rs192553272	T	C	293.3	48.87	0.0007	4	114347303	3408	2.15501e-09
CD45RA- CD28- CD8+ T cell Absolute Count	rs192567412	A	G	1298	287.4	NA	12	75024017	3408	6.54003e-06
CD45RA- CD28- CD8+ T cell Absolute Count	rs192717771	C	G	166.2	37.14	0.0013	21	28699078	3408	7.91298e-06
CD45RA- CD28- CD8+ T cell Absolute Count	rs192932211	G	A	227.1	47.11	0.0007	2	10422752	3408	1.5e-06
CD45RA- CD28- CD8+ T cell Absolute Count	rs2071556	T	G	-14.59	2.819	0.6067	6	32904601	3408	2.40398e-07
CD45RA- CD28- CD8+ T cell Absolute Count	rs2615702	T	C	-397.5	42.74	0.9991	16	81462243	3408	2.39994e-20
CD45RA- CD28- CD8+ T cell Absolute Count	rs3133836	C	T	24.38	4.994	0.0789	8	104363338	3408	1.10499e-06
CD45RA- CD28- CD8+ T cell Absolute Count	rs34499829	A	G	308	49.26	0.0007	12	734001	3408	4.56194e-10
CD45RA- CD28- CD8+ T cell Absolute Count	rs34592474	C	T	256.7	45.57	0.0009	7	57279055	3408	1.911e-08
CD45RA- CD28- CD8+ T cell Absolute Count	rs34609592	A	G	420	71.13	0.0003	9	136915695	3408	3.874e-09
CD45RA- CD28- CD8+ T cell Absolute Count	rs34961721	T	A	268.7	51.04	0.0007	6	83087501	3408	1.494e-07
CD45RA- CD28- CD8+ T cell Absolute Count	rs35046933	G	A	112.1	23.78	0.0029	4	57059988	3408	2.54501e-06
CD45RA- CD28- CD8+ T cell Absolute Count	rs35078472	C	A	215.5	46.23	0.0007	12	127715831	3408	3.27401e-06
CD45RA- CD28- CD8+ T cell Absolute Count	rs35268412	C	T	184.5	38.41	0.0013	3	141999791	3408	1.62002e-06
CD45RA- CD28- CD8+ T cell Absolute Count	rs35779961	A	G	229.9	46.65	0.0009	13	102262527	3408	8.66702e-07
CD45RA- CD28- CD8+ T cell Absolute Count	rs41276984	G	C	285.3	39.59	0.0012	20	37580670	3408	7.09088e-13
CD45RA- CD28- CD8+ T cell Absolute Count	rs45507192	A	G	416.6	74.65	0.0003	10	21304171	3408	2.57697e-08
CD45RA- CD28- CD8+ T cell Absolute Count	rs528814030	T	C	134.4	26.88	0.0025	11	117015217	3408	6.06303e-07
CD45RA- CD28- CD8+ T cell Absolute Count	rs535005711	A	G	557.6	102	0.0001	8	144233069	3408	4.90603e-08
CD45RA- CD28- CD8+ T cell Absolute Count	rs536210128	T	A	133.6	28.54	0.0023	12	101687266	3408	2.94999e-06
CD45RA- CD28- CD8+ T cell Absolute Count	rs554483844	T	C	227.3	47.01	0.0007	14	88292196	3408	1.393e-06
CD45RA- CD28- CD8+ T cell Absolute Count	rs55779481	T	C	111.7	25.03	0.0026	6	119136518	3408	8.35699e-06
CD45RA- CD28- CD8+ T cell Absolute Count	rs55830085	T	C	548.7	98.8	0.0004	4	106862213	3408	3.00802e-08
CD45RA- CD28- CD8+ T cell Absolute Count	rs55881385	T	G	721.2	91.57	0.0001	1	34724192	3408	4.49573e-15
CD45RA- CD28- CD8+ T cell Absolute Count	rs56067013	T	A	-294.6	50.73	0.9994	20	46616280	3408	6.95905e-09
CD45RA- CD28- CD8+ T cell Absolute Count	rs578157000	C	A	111.4	24.93	0.0029	18	6304023	3408	8.10196e-06
CD45RA- CD28- CD8+ T cell Absolute Count	rs58860560	A	C	404.2	71.96	0.0003	6	79460848	3408	2.088e-08
CD45RA- CD28- CD8+ T cell Absolute Count	rs58905133	G	A	20.08	2.814	0.3526	2	38887964	3408	1.17788e-12
CD45RA- CD28- CD8+ T cell Absolute Count	rs59236867	C	T	178.9	27.52	0.0023	8	42077996	3408	9.06985e-11
CD45RA- CD28- CD8+ T cell Absolute Count	rs59951086	C	A	347.8	56.2	0.0006	4	187679105	3408	6.80597e-10
CD45RA- CD28- CD8+ T cell Absolute Count	rs6027989	T	C	11.73	2.646	0.5461	20	59618023	3408	9.59909e-06
CD45RA- CD28- CD8+ T cell Absolute Count	rs61772921	C	T	644.1	106	0.0001	1	80897562	3408	1.37401e-09
CD45RA- CD28- CD8+ T cell Absolute Count	rs61886554	G	A	2117	388.6	NA	11	18950024	3408	5.45896e-08
CD45RA- CD28- CD8+ T cell Absolute Count	rs61908026	C	G	370	67.38	0.0004	12	2808166	3408	4.28302e-08
CD45RA- CD28- CD8+ T cell Absolute Count	rs61939536	G	A	379.5	72.6	0.0003	12	128643151	3408	1.82898e-07
CD45RA- CD28- CD8+ T cell Absolute Count	rs61988500	C	T	296.2	50.18	0.0007	14	86640070	3408	3.93396e-09
CD45RA- CD28- CD8+ T cell Absolute Count	rs62021713	T	C	1065	176.6	0.0001	15	50365389	3408	1.78402e-09
CD45RA- CD28- CD8+ T cell Absolute Count	rs62033204	A	T	195.7	35.46	0.0015	16	17388418	3408	3.68502e-08
CD45RA- CD28- CD8+ T cell Absolute Count	rs62369101	A	G	251.6	42.22	0.001	5	97959184	3408	2.78298e-09
CD45RA- CD28- CD8+ T cell Absolute Count	rs62383308	A	G	38.64	8.697	0.0239	5	165460085	3408	9.15503e-06
CD45RA- CD28- CD8+ T cell Absolute Count	rs62409210	A	G	610.4	106.6	0.0001	4	25412773	3408	1.10999e-08
CD45RA- CD28- CD8+ T cell Absolute Count	rs62513410	A	G	75.05	12.99	0.0098	8	142607179	3408	8.28705e-09
CD45RA- CD28- CD8+ T cell Absolute Count	rs62531041	T	C	351.9	58.23	0.0006	19	48379346	3408	1.67502e-09
CD45RA- CD28- CD8+ T cell Absolute Count	rs62582217	T	C	49.04	9.728	0.0183	9	134320210	3408	4.88596e-07
CD45RA- CD28- CD8+ T cell Absolute Count	rs6586916	C	A	-101.9	20.76	0.9956	8	20371089	3408	9.65006e-07
CD45RA- CD28- CD8+ T cell Absolute Count	rs7011687	G	A	93.75	20.68	0.0044	8	141472683	3408	6.00399e-06
CD45RA- CD28- CD8+ T cell Absolute Count	rs71354045	C	T	135.1	26.31	0.0026	19	57840862	3408	2.99502e-07
CD45RA- CD28- CD8+ T cell Absolute Count	rs71567655	A	G	211.9	42.67	0.0012	6	162968515	3408	7.13707e-07
CD45RA- CD28- CD8+ T cell Absolute Count	rs7238907	C	T	257.3	47.25	0.0007	18	71686718	3408	5.52497e-08
CD45RA- CD28- CD8+ T cell Absolute Count	rs72673255	A	G	202.6	39.65	0.001	4	126220318	3408	3.41499e-07
CD45RA- CD28- CD8+ T cell Absolute Count	rs72728362	C	T	375.7	59.27	0.0007	8	127054086	3408	2.635e-10
CD45RA- CD28- CD8+ T cell Absolute Count	rs72739876	T	G	465.5	88.9	0.0003	15	49106401	3408	1.74e-07
CD45RA- CD28- CD8+ T cell Absolute Count	rs72743927	G	A	154.6	30.45	0.0018	9	98810796	3408	4.02198e-07
CD45RA- CD28- CD8+ T cell Absolute Count	rs72773345	G	A	302.9	63.85	0.0004	10	8494842	3408	2.19301e-06
CD45RA- CD28- CD8+ T cell Absolute Count	rs72815709	C	T	185.1	26.88	0.0022	2	80415786	3408	6.76083e-12
CD45RA- CD28- CD8+ T cell Absolute Count	rs72847598	C	T	319.5	53.02	0.0006	17	71902183	3408	1.86999e-09
CD45RA- CD28- CD8+ T cell Absolute Count	rs72929459	T	C	485.7	72.98	0.0003	2	200181613	3408	3.28927e-11
CD45RA- CD28- CD8+ T cell Absolute Count	rs72996438	C	T	306.9	59.3	0.0004	2	211172214	3408	2.41602e-07
CD45RA- CD28- CD8+ T cell Absolute Count	rs74444952	G	C	141.4	31.72	0.0016	13	36209759	3408	8.61708e-06
CD45RA- CD28- CD8+ T cell Absolute Count	rs74603821	C	A	591.3	99.63	0.0001	12	101714936	3408	3.23303e-09
CD45RA- CD28- CD8+ T cell Absolute Count	rs74637079	T	C	210.9	46.9	0.001	1	74493410	3408	7.171e-06
CD45RA- CD28- CD8+ T cell Absolute Count	rs74651043	T	A	419.1	73.98	0.0003	6	24233134	3408	1.59901e-08
CD45RA- CD28- CD8+ T cell Absolute Count	rs74827547	G	T	128.6	28.74	0.0021	1	54853809	3408	7.86593e-06
CD45RA- CD28- CD8+ T cell Absolute Count	rs74902462	T	C	123.2	21.68	0.004	12	59066617	3408	1.42498e-08
CD45RA- CD28- CD8+ T cell Absolute Count	rs74932477	A	G	405.6	61.74	0.0004	2	229222112	3408	5.83579e-11
CD45RA- CD28- CD8+ T cell Absolute Count	rs75005340	A	C	189.6	35.71	0.0013	12	38141078	3408	1.17501e-07
CD45RA- CD28- CD8+ T cell Absolute Count	rs75067089	T	C	144.2	27.81	0.0023	9	14983311	3408	2.28802e-07
CD45RA- CD28- CD8+ T cell Absolute Count	rs75067680	A	G	160.1	33.15	0.0018	10	133817829	3408	1.422e-06
CD45RA- CD28- CD8+ T cell Absolute Count	rs75097808	G	T	114.9	22.64	0.0034	1	154796811	3408	4.11898e-07
CD45RA- CD28- CD8+ T cell Absolute Count	rs75225279	T	G	504.2	95.57	0.0001	9	25938569	3408	1.40699e-07
CD45RA- CD28- CD8+ T cell Absolute Count	rs75346347	T	C	88.88	15.94	0.0073	18	7862061	3408	2.65901e-08
CD45RA- CD28- CD8+ T cell Absolute Count	rs75420474	C	T	538.9	73.99	0.0003	18	39828718	3408	4.02624e-13
CD45RA- CD28- CD8+ T cell Absolute Count	rs75427771	A	C	150.9	27.91	0.0021	20	59382138	3408	6.90001e-08
CD45RA- CD28- CD8+ T cell Absolute Count	rs75477291	A	G	121.8	24.04	0.0032	16	73579327	3408	4.26501e-07
CD45RA- CD28- CD8+ T cell Absolute Count	rs75686073	A	G	98.24	21.32	0.0037	14	68253542	3408	4.20397e-06
CD45RA- CD28- CD8+ T cell Absolute Count	rs75828981	A	G	283	46.74	0.0007	2	144233823	3408	1.554e-09
CD45RA- CD28- CD8+ T cell Absolute Count	rs75884646	A	G	186.4	27.77	0.0022	15	95776793	3408	2.25996e-11
CD45RA- CD28- CD8+ T cell Absolute Count	rs75893788	A	T	341.3	71.93	0.0004	12	84857033	3408	2.16601e-06
CD45RA- CD28- CD8+ T cell Absolute Count	rs76119911	G	A	166.5	30.94	0.0018	1	247712613	3408	7.95793e-08
CD45RA- CD28- CD8+ T cell Absolute Count	rs76343453	C	T	224.8	32.07	0.0018	5	81353920	3408	2.834e-12
CD45RA- CD28- CD8+ T cell Absolute Count	rs76383831	G	A	294.5	59	0.0004	18	74630095	3408	6.27697e-07
CD45RA- CD28- CD8+ T cell Absolute Count	rs76453822	T	C	707.5	136	NA	22	28672798	3408	2.08598e-07
CD45RA- CD28- CD8+ T cell Absolute Count	rs76506268	G	A	154.5	22.53	0.0032	4	187981624	3408	8.23e-12
CD45RA- CD28- CD8+ T cell Absolute Count	rs76595423	G	T	147.3	23.48	0.0035	1	102745011	3408	3.92898e-10
CD45RA- CD28- CD8+ T cell Absolute Count	rs76732756	A	G	187	33.11	0.0016	1	221000197	3408	1.74401e-08
CD45RA- CD28- CD8+ T cell Absolute Count	rs76881655	A	C	92.71	20.44	0.0044	15	26109688	3408	5.95703e-06
CD45RA- CD28- CD8+ T cell Absolute Count	rs77152285	G	A	285.1	50.77	0.0006	4	93935039	3408	2.10601e-08
CD45RA- CD28- CD8+ T cell Absolute Count	rs77164608	A	G	379.6	61.08	0.0006	7	21673701	3408	5.75599e-10
CD45RA- CD28- CD8+ T cell Absolute Count	rs77243672	G	T	109	15.71	0.0072	14	76846837	3408	4.63767e-12
CD45RA- CD28- CD8+ T cell Absolute Count	rs77307127	T	C	141.3	29.8	0.0021	7	151528768	3408	2.20902e-06
CD45RA- CD28- CD8+ T cell Absolute Count	rs77315801	C	G	180.1	33.3	0.0016	11	132912552	3408	6.75398e-08
CD45RA- CD28- CD8+ T cell Absolute Count	rs77577578	A	C	208	41.21	0.0009	3	192050467	3408	4.69797e-07
CD45RA- CD28- CD8+ T cell Absolute Count	rs77654966	A	G	26.01	5.859	0.0556	8	27058930	3408	9.29694e-06
CD45RA- CD28- CD8+ T cell Absolute Count	rs77721642	G	A	147.8	30.44	0.0023	2	154028459	3408	1.258e-06
CD45RA- CD28- CD8+ T cell Absolute Count	rs77777749	G	A	102.9	21.6	0.0038	6	118275279	3408	1.96798e-06
CD45RA- CD28- CD8+ T cell Absolute Count	rs77843545	T	C	102.4	21.6	0.0035	2	237100311	3408	2.20999e-06
CD45RA- CD28- CD8+ T cell Absolute Count	rs77937827	C	T	358.8	56.41	0.0004	20	20799344	3408	2.28302e-10
CD45RA- CD28- CD8+ T cell Absolute Count	rs77953154	T	C	55.15	11.93	0.012	5	179723042	3408	3.96497e-06
CD45RA- CD28- CD8+ T cell Absolute Count	rs78134440	C	A	160.1	33.79	0.0015	1	215060336	3408	2.25102e-06
CD45RA- CD28- CD8+ T cell Absolute Count	rs78420941	A	G	165.4	35.54	0.0013	12	50294296	3408	3.40596e-06
CD45RA- CD28- CD8+ T cell Absolute Count	rs78604443	A	C	46.66	9.776	0.0191	5	179476195	3408	1.88699e-06
CD45RA- CD28- CD8+ T cell Absolute Count	rs78656354	A	G	263.3	37.24	0.0013	1	166905650	3408	1.89496e-12
CD45RA- CD28- CD8+ T cell Absolute Count	rs78680127	A	G	82	17.26	0.0057	21	41099181	3408	2.093e-06
CD45RA- CD28- CD8+ T cell Absolute Count	rs78788969	G	T	17.9	3.428	0.1828	12	85026832	3408	1.86299e-07
CD45RA- CD28- CD8+ T cell Absolute Count	rs78849864	T	C	96.8	19.78	0.0041	9	134242324	3408	1.04201e-06
CD45RA- CD28- CD8+ T cell Absolute Count	rs78939697	C	A	74.28	11.52	0.0125	6	67374008	3408	1.287e-10
CD45RA- CD28- CD8+ T cell Absolute Count	rs79397670	T	C	70.05	15.71	0.0072	3	3816462	3408	8.56308e-06
CD45RA- CD28- CD8+ T cell Absolute Count	rs79407975	A	C	389.2	70.79	0.0003	10	28109090	3408	4.144e-08
CD45RA- CD28- CD8+ T cell Absolute Count	rs79489889	A	G	239.7	42.01	0.001	3	39505173	3408	1.26101e-08
CD45RA- CD28- CD8+ T cell Absolute Count	rs79647440	T	C	521.4	86.78	0.0004	7	142438302	3408	2.07501e-09
CD45RA- CD28- CD8+ T cell Absolute Count	rs79656514	A	G	80.28	17.31	0.006	1	235943573	3408	3.66699e-06
CD45RA- CD28- CD8+ T cell Absolute Count	rs79665127	C	T	155.8	32.54	0.0018	3	190758619	3408	1.758e-06
CD45RA- CD28- CD8+ T cell Absolute Count	rs79716258	C	G	94.76	18.9	0.0047	15	55067476	3408	5.61203e-07
CD45RA- CD28- CD8+ T cell Absolute Count	rs79888820	C	T	514.7	82.05	0.0003	15	96888705	3408	3.96899e-10
CD45RA- CD28- CD8+ T cell Absolute Count	rs79932972	A	C	187.5	39.04	0.0012	2	142744587	3408	1.63399e-06
CD45RA- CD28- CD8+ T cell Absolute Count	rs80012883	T	G	368.8	66.09	0.0004	13	94341740	3408	2.585e-08
CD45RA- CD28- CD8+ T cell Absolute Count	rs80036087	T	C	70.99	14.44	0.0084	5	3678994	3408	9.30808e-07
CD45RA- CD28- CD8+ T cell Absolute Count	rs80139012	A	G	40.96	8.481	0.0257	2	6119988	3408	1.42801e-06
CD45RA- CD28- CD8+ T cell Absolute Count	rs80142250	T	C	128.8	22.13	0.0034	13	110903174	3408	6.54395e-09
CD45RA- CD28- CD8+ T cell Absolute Count	rs80347872	A	G	1621	252.5	NA	6	562203	3408	1.54899e-10
CD45RA- CD28- CD8+ T cell Absolute Count	rs8056824	C	T	-177.9	33.85	0.9984	16	61800469	3408	1.567e-07
BAFF-R on IgD- CD38+ B cell	rs10071113	A	G	0.1861	0.04188	0.0925	5	178512644	3659	9.11696e-06
BAFF-R on IgD- CD38+ B cell	rs139784925	T	C	-0.2552	0.05474	0.0571	22	41079533	3659	3.22998e-06
BAFF-R on IgD- CD38+ B cell	rs146069723	T	C	-0.2315	0.04704	0.0756	22	43339331	3659	8.99394e-07
BAFF-R on IgD- CD38+ B cell	rs147645513	T	C	-0.4405	0.09644	0.0172	7	32376606	3659	5.09296e-06
BAFF-R on IgD- CD38+ B cell	rs149192849	C	T	-0.3114	0.0547	0.0536	22	42270864	3659	1.34899e-08
BAFF-R on IgD- CD38+ B cell	rs17828306	G	A	0.1256	0.02658	0.315	4	62162828	3659	2.37001e-06
BAFF-R on IgD- CD38+ B cell	rs17878304	T	C	-0.3061	0.06694	0.0343	19	4956161	3659	4.98001e-06
BAFF-R on IgD- CD38+ B cell	rs2479085	C	T	-0.1772	0.03766	0.1271	1	15667443	3659	2.62102e-06
BAFF-R on IgD- CD38+ B cell	rs4822134	C	T	0.1467	0.02525	0.4057	22	42867332	3659	6.78203e-09
BAFF-R on IgD- CD38+ B cell	rs561920	C	T	0.1358	0.02955	0.221	20	922125	3659	4.49397e-06
BAFF-R on IgD- CD38+ B cell	rs643428	T	C	0.1106	0.02456	0.4759	1	54728858	3659	6.90605e-06
BAFF-R on IgD- CD38+ B cell	rs66717547	A	G	0.5147	0.1128	0.0118	8	122963696	3659	5.19601e-06
BAFF-R on IgD- CD38+ B cell	rs73165129	T	C	-0.5288	0.04055	0.0991	22	42315371	3659	4.96249e-38
BAFF-R on IgD- CD38+ B cell	rs73269620	C	T	-0.1197	0.025	0.3773	7	13273064	3659	1.74201e-06
BAFF-R on IgD- CD38+ B cell	rs79868028	A	G	0.1897	0.04254	0.0935	10	133645848	3659	8.44092e-06
CD14 on CD14+ CD16+ monocyte	rs10071982	G	A	-0.1153	0.02494	0.512	5	62703251	3618	3.91697e-06
CD14 on CD14+ CD16+ monocyte	rs117306778	T	G	-0.2604	0.05719	0.0485	16	77769277	3618	5.46298e-06
CD14 on CD14+ CD16+ monocyte	rs12262055	T	C	-0.1408	0.03132	0.192	10	7633337	3618	7.12098e-06
CD14 on CD14+ CD16+ monocyte	rs12593041	T	C	0.1733	0.03657	0.1238	15	52443107	3618	2.23398e-06
CD14 on CD14+ CD16+ monocyte	rs13043397	T	C	0.1236	0.0267	0.3021	20	42848689	3618	3.819e-06
CD14 on CD14+ CD16+ monocyte	rs13248932	C	T	0.1727	0.03761	0.1187	8	58311929	3618	4.55198e-06
CD14 on CD14+ CD16+ monocyte	rs17111403	T	C	-0.237	0.05339	0.0542	14	41540685	3618	9.33899e-06
CD14 on CD14+ CD16+ monocyte	rs2569177	T	G	0.1645	0.02658	0.3057	5	139992162	3618	6.78094e-10
CD14 on CD14+ CD16+ monocyte	rs26894	C	T	-0.1154	0.02491	0.391	5	80417663	3618	3.76504e-06
CD14 on CD14+ CD16+ monocyte	rs61922057	T	C	-0.1893	0.04005	0.1003	12	12505767	3618	2.362e-06
CD14 on CD14+ CD16+ monocyte	rs62037895	G	A	-0.1502	0.03389	0.1526	15	31653646	3618	9.62299e-06
CD14 on CD14+ CD16+ monocyte	rs6671847	A	G	0.1769	0.02681	0.2995	1	161478810	3618	4.70111e-11
CD14 on CD14+ CD16+ monocyte	rs71586370	C	T	-0.7623	0.1631	0.0058	5	102625786	3618	3.06401e-06
CD14 on CD14+ CD16+ monocyte	rs9406865	T	A	-0.2387	0.05194	0.0575	9	25219707	3618	4.43803e-06
CD20 on IgD+ CD38dim B cell	rs1007337	T	C	-0.1389	0.02509	0.6024	22	39781585	3657	3.33503e-08
CD20 on IgD+ CD38dim B cell	rs111741355	A	G	-2.608	0.5679	0.0004	1	48095312	3657	4.54098e-06
CD20 on IgD+ CD38dim B cell	rs11230624	C	G	-0.1726	0.03735	0.1263	11	60952231	3657	3.94403e-06
CD20 on IgD+ CD38dim B cell	rs11242780	C	G	0.1768	0.03993	0.105	6	2511559	3657	9.75506e-06
CD20 on IgD+ CD38dim B cell	rs12042193	G	A	-0.1223	0.02571	0.3687	1	116031657	3657	2.054e-06
CD20 on IgD+ CD38dim B cell	rs12120358	T	A	-0.133	0.02962	0.2234	1	161444369	3657	7.29794e-06
CD20 on IgD+ CD38dim B cell	rs12282477	A	T	-0.2837	0.06407	0.0383	11	90976338	3657	9.78205e-06
CD20 on IgD+ CD38dim B cell	rs1306395	C	T	0.1157	0.02527	0.5145	2	61076272	3657	4.87405e-06
CD20 on IgD+ CD38dim B cell	rs147586463	G	A	-0.7136	0.1588	0.0057	1	169204921	3657	7.23003e-06
CD20 on IgD+ CD38dim B cell	rs17616173	G	A	-0.2744	0.06027	0.0438	15	86986287	3657	5.44001e-06
CD20 on IgD+ CD38dim B cell	rs17763050	A	G	0.1424	0.02857	0.2901	17	43903336	3657	6.43206e-07
CD20 on IgD+ CD38dim B cell	rs187747283	G	T	-0.165	0.03641	0.1374	5	56487565	3657	6.06094e-06
CD20 on IgD+ CD38dim B cell	rs2066399	A	G	0.2375	0.03213	0.821	6	15880540	3657	1.75186e-13
CD20 on IgD+ CD38dim B cell	rs233493	A	G	-0.1263	0.02563	0.6339	6	14804334	3657	8.64809e-07
CD20 on IgD+ CD38dim B cell	rs34486765	A	G	0.167	0.02642	0.3094	19	49915911	3657	2.89501e-10
CD20 on IgD+ CD38dim B cell	rs388354	C	A	-0.1329	0.02439	0.5205	7	40190449	3657	5.39101e-08
CD20 on IgD+ CD38dim B cell	rs4939384	G	A	-0.236	0.02474	0.6088	11	60273642	3657	2.5038e-21
CD20 on IgD+ CD38dim B cell	rs55643835	T	C	-0.2506	0.05406	0.0567	6	33947909	3657	3.69999e-06
CD20 on IgD+ CD38dim B cell	rs61731791	T	C	0.2071	0.04225	0.0972	19	50940778	3657	9.9901e-07
CD20 on IgD+ CD38dim B cell	rs72836542	T	C	0.1752	0.0268	0.3161	6	14091682	3657	7.1978e-11
CD20 on IgD+ CD38dim B cell	rs73086355	A	C	-0.2878	0.06009	0.0432	20	11850850	3657	1.739e-06
CD20 on IgD+ CD38dim B cell	rs73154503	C	T	-0.2133	0.04326	0.0886	3	159871677	3657	8.54909e-07
CD20 on IgD+ CD38dim B cell	rs7404890	A	G	0.1788	0.03256	0.8208	16	11007193	3657	4.22902e-08
CD20 on IgD+ CD38dim B cell	rs76355582	C	G	0.2445	0.05325	0.0551	7	119197741	3657	4.539e-06
CD20 on IgD+ CD38dim B cell	rs77612075	T	C	0.3469	0.07169	0.0293	5	162820460	3657	1.36e-06
CD20 on IgD+ CD38dim B cell	rs9267484	T	A	0.187	0.03809	0.1739	6	31505724	3657	9.48702e-07
CD20 on IgD+ CD38dim B cell	rs9270560	C	T	-0.2177	0.02955	0.5889	6	32560741	3657	2.12716e-13
CD20 on IgD+ CD24- B cell	rs1007337	T	C	-0.1254	0.02513	0.6024	22	39781585	3657	6.28001e-07
CD20 on IgD+ CD24- B cell	rs11051833	T	C	-0.3439	0.07379	0.0286	12	32330242	3657	3.27801e-06
CD20 on IgD+ CD24- B cell	rs11059642	A	G	0.1427	0.03038	0.201	12	128795644	3657	2.73798e-06
CD20 on IgD+ CD24- B cell	rs11083972	G	C	-0.155	0.02995	0.2234	19	49896752	3657	2.41102e-07
CD20 on IgD+ CD24- B cell	rs111741355	A	G	-2.647	0.5709	0.0004	1	48095312	3657	3.67299e-06
CD20 on IgD+ CD24- B cell	rs12771377	G	A	0.2859	0.06402	0.0383	10	22717779	3657	8.22906e-06
CD20 on IgD+ CD24- B cell	rs149360160	T	C	-2.452	0.5179	0.0005	2	229499798	3657	2.27698e-06
CD20 on IgD+ CD24- B cell	rs2066399	A	G	0.2255	0.03219	0.821	6	15880540	3657	2.94781e-12
CD20 on IgD+ CD24- B cell	rs233495	T	C	-0.124	0.02479	0.5585	6	14806317	3657	5.90201e-07
CD20 on IgD+ CD24- B cell	rs388354	C	A	-0.1327	0.0244	0.5205	7	40190449	3657	5.70598e-08
CD20 on IgD+ CD24- B cell	rs3933208	A	T	0.1253	0.0252	0.4126	5	161458204	3657	7.00503e-07
CD20 on IgD+ CD24- B cell	rs4939384	G	A	-0.2046	0.02482	0.6088	11	60273642	3657	2.29192e-16
CD20 on IgD+ CD24- B cell	rs55643835	T	C	-0.2783	0.05397	0.0567	6	33947909	3657	2.66502e-07
CD20 on IgD+ CD24- B cell	rs56132967	T	G	-0.3532	0.07788	0.0258	14	61644977	3657	5.92298e-06
CD20 on IgD+ CD24- B cell	rs6443362	T	C	0.1113	0.02461	0.4837	3	176369881	3657	6.28507e-06
CD20 on IgD+ CD24- B cell	rs6496328	T	C	-0.2998	0.06337	0.0387	15	86988686	3657	2.31499e-06
CD20 on IgD+ CD24- B cell	rs72836542	T	C	0.1645	0.02685	0.3161	6	14091682	3657	9.87006e-10
CD20 on IgD+ CD24- B cell	rs73086355	A	C	-0.2701	0.06014	0.0432	20	11850850	3657	7.31796e-06
CD20 on IgD+ CD24- B cell	rs73245560	C	T	0.4287	0.09254	0.0182	4	43987474	3657	3.743e-06
CD20 on IgD+ CD24- B cell	rs7404890	A	G	0.1749	0.03258	0.8208	16	11007193	3657	8.42403e-08
CD20 on IgD+ CD24- B cell	rs80155794	A	G	-0.3388	0.07403	0.0267	5	178957291	3657	4.88304e-06
CD20 on IgD+ CD24- B cell	rs842631	T	C	0.1195	0.02528	0.5088	2	61085723	3657	2.38699e-06
CD20 on IgD+ CD24- B cell	rs9270560	C	T	-0.1682	0.02952	0.5889	6	32560741	3657	1.31401e-08
CD38 on naive-mature B cell	rs10073475	C	T	-0.1209	0.02551	0.5953	5	77504427	3656	2.223e-06
CD38 on naive-mature B cell	rs10737766	T	A	-0.1395	0.03069	0.1968	1	116770372	3656	5.64898e-06
CD38 on naive-mature B cell	rs11042077	A	G	0.1217	0.02507	0.4943	11	8825966	3656	1.27101e-06
CD38 on naive-mature B cell	rs112236163	G	A	0.1589	0.03072	0.2246	18	51428440	3656	2.42003e-07
CD38 on naive-mature B cell	rs115062208	G	A	-0.7874	0.1197	0.0115	4	15956227	3656	5.47898e-11
CD38 on naive-mature B cell	rs11853686	A	T	0.1687	0.03716	0.875	15	24189756	3656	5.81902e-06
CD38 on naive-mature B cell	rs12032479	T	C	-0.1719	0.03259	0.1797	1	194997589	3656	1.40301e-07
CD38 on naive-mature B cell	rs12428439	G	T	0.1203	0.02527	0.407	13	59808190	3656	2.01201e-06
CD38 on naive-mature B cell	rs12435334	A	C	0.1145	0.0254	0.4428	14	38169407	3656	6.76597e-06
CD38 on naive-mature B cell	rs13118578	G	T	-0.5411	0.1208	0.0108	4	26202275	3656	7.67697e-06
CD38 on naive-mature B cell	rs139476939	C	T	0.6239	0.1407	0.0072	2	28422630	3656	9.46695e-06
CD38 on naive-mature B cell	rs146407097	A	G	-0.2522	0.05285	0.0613	9	34935516	3656	1.892e-06
CD38 on naive-mature B cell	rs34893127	G	A	-0.135	0.0304	0.2103	5	67123177	3656	9.14808e-06
CD38 on naive-mature B cell	rs572542	T	C	-0.3966	0.07274	0.0289	4	14029370	3656	5.30396e-08
CD38 on naive-mature B cell	rs6895789	T	C	-0.1662	0.03469	0.1533	5	91363908	3656	1.71799e-06
CD38 on naive-mature B cell	rs72715691	T	A	-0.4876	0.1081	0.0131	9	15034791	3656	6.71305e-06
CD38 on naive-mature B cell	rs73012119	G	T	0.1902	0.04198	0.1028	6	158951296	3656	6.07505e-06
CD38 on naive-mature B cell	rs753875	C	T	0.404	0.08961	0.0205	6	170583341	3656	6.72806e-06
CD38 on naive-mature B cell	rs7579256	T	C	0.2748	0.06185	0.0413	2	36938218	3656	9.13798e-06
CD38 on naive-mature B cell	rs76112278	A	G	-0.8747	0.08908	0.0194	4	15915069	3656	1.75792e-22
CD38 on naive-mature B cell	rs76209777	G	A	-0.2112	0.04772	0.0726	8	1277613	3656	9.84306e-06
CD38 on naive-mature B cell	rs76354299	A	G	-0.4181	0.06918	0.0321	4	15037408	3656	1.65901e-09
CD38 on naive-mature B cell	rs77636066	T	G	2.101	0.4382	0.0007	13	94914513	3656	1.702e-06
CD38 on naive-mature B cell	rs78026509	G	C	-0.1433	0.031	0.2493	6	30074310	3656	3.95503e-06
CD38 on naive-mature B cell	rs78111008	C	T	-0.7397	0.161	0.0063	20	12142943	3656	4.517e-06
CD38 on naive-mature B cell	rs9599916	G	A	0.1379	0.02955	0.2291	13	72594895	3656	3.13899e-06
IgD on IgD+ CD24+ B cell	rs10076053	A	G	0.6192	0.1283	0.0092	5	150649861	3656	1.44301e-06
IgD on IgD+ CD24+ B cell	rs112421400	T	C	-0.1982	0.03505	0.2101	6	28205826	3656	1.695e-08
IgD on IgD+ CD24+ B cell	rs1181899	C	T	0.1826	0.04095	0.8967	7	76993184	3656	8.45298e-06
IgD on IgD+ CD24+ B cell	rs12505403	A	G	0.212	0.03944	0.1156	4	130367811	3656	8.11092e-08
IgD on IgD+ CD24+ B cell	rs139084170	A	C	0.3593	0.05776	0.052	6	43351686	3656	5.50503e-10
IgD on IgD+ CD24+ B cell	rs144583907	G	A	0.263	0.05897	0.0472	2	217837059	3656	8.47793e-06
IgD on IgD+ CD24+ B cell	rs147051683	G	C	-0.6814	0.1522	0.0071	1	170103711	3656	7.79992e-06
IgD on IgD+ CD24+ B cell	rs147854460	A	T	0.7291	0.1487	0.0067	6	143010177	3656	9.91494e-07
IgD on IgD+ CD24+ B cell	rs149401019	A	G	-0.2192	0.04876	0.0785	7	2250057	3656	7.18092e-06
IgD on IgD+ CD24+ B cell	rs151050474	A	G	0.4701	0.0948	0.0163	19	57875874	3656	7.39503e-07
IgD on IgD+ CD24+ B cell	rs1794511	G	T	-0.2439	0.03383	0.2594	6	32671207	3656	6.87385e-13
IgD on IgD+ CD24+ B cell	rs2630640	A	C	0.1157	0.02605	0.6265	17	68538485	3656	9.11591e-06
IgD on IgD+ CD24+ B cell	rs2819455	C	G	0.2689	0.04177	0.0952	14	105445412	3656	1.38201e-10
IgD on IgD+ CD24+ B cell	rs28866515	A	T	-0.113	0.02528	0.4075	15	40971835	3656	8.09003e-06
IgD on IgD+ CD24+ B cell	rs4796030	C	A	0.1187	0.02647	0.658	17	33330150	3656	7.55005e-06
IgD on IgD+ CD24+ B cell	rs55675835	A	G	0.3325	0.0715	0.031	12	210957	3656	3.42003e-06
IgD on IgD+ CD24+ B cell	rs58259062	C	T	0.401	0.07898	0.0274	14	107284188	3656	4.02597e-07
IgD on IgD+ CD24+ B cell	rs709589	T	C	-0.6123	0.03013	0.4558	14	106306841	3656	4.42486e-87
IgD on IgD+ CD24+ B cell	rs72871227	T	C	-0.1198	0.02654	0.3189	2	151000647	3656	6.50999e-06
IgD on IgD+ CD24+ B cell	rs72944511	T	G	1.279	0.2862	0.0021	2	216742657	3656	8.17203e-06
IgD on IgD+ CD24+ B cell	rs73022545	A	G	0.2429	0.0531	0.0557	6	164591715	3656	4.948e-06
IgD on IgD+ CD24+ B cell	rs73031919	C	T	-0.1963	0.04342	0.0904	5	1980101	3656	6.346e-06
IgD on IgD+ CD24+ B cell	rs74143009	A	G	0.7304	0.1631	0.0056	10	69860366	3656	7.75408e-06
IgD on IgD+ CD24+ B cell	rs7746553	G	C	-0.1593	0.02993	0.3559	6	31895973	3656	1.09001e-07
IgD on IgD+ CD24+ B cell	rs80149865	G	C	0.7425	0.1531	0.0068	8	120027617	3656	1.29101e-06
IgD on IgD+ CD24+ B cell	rs850492	A	G	-0.1289	0.02823	0.7326	7	145314534	3656	5.16904e-06
IgD on IgD+ CD24+ B cell	rs9265515	C	T	-0.221	0.03249	0.3368	6	31297744	3656	1.20088e-11
IgD on IgD+ CD24+ B cell	rs9288041	A	T	0.1312	0.02641	0.6474	2	180583707	3656	7.13296e-07
CD24 on IgD+ CD38- B cell	rs1007713	A	G	0.1897	0.04144	0.1009	5	79150995	3638	4.84797e-06
CD24 on IgD+ CD38- B cell	rs11102943	A	G	-0.1499	0.03334	0.1682	1	115907459	3638	7.18704e-06
CD24 on IgD+ CD38- B cell	rs11176619	T	G	-0.2677	0.06021	0.0473	12	40829042	3638	9.02402e-06
CD24 on IgD+ CD38- B cell	rs11781090	T	C	0.1316	0.02643	0.6622	8	144871633	3638	6.71104e-07
CD24 on IgD+ CD38- B cell	rs138034828	C	G	0.2825	0.05859	0.0482	10	111599201	3638	1.486e-06
CD24 on IgD+ CD38- B cell	rs143053604	G	A	-0.8464	0.1643	0.0056	11	12834785	3638	2.70302e-07
CD24 on IgD+ CD38- B cell	rs144378737	G	A	-2.105	0.4528	0.0007	4	144991868	3638	3.46697e-06
CD24 on IgD+ CD38- B cell	rs2236073	A	G	0.1396	0.02534	0.5998	6	106898421	3638	3.86198e-08
CD24 on IgD+ CD38- B cell	rs4435699	G	C	0.1151	0.02573	0.6192	4	164019500	3638	7.95408e-06
CD24 on IgD+ CD38- B cell	rs59866449	G	A	-0.2747	0.06079	0.0429	12	94556734	3638	6.38807e-06
CD24 on IgD+ CD38- B cell	rs62358439	A	G	-1.053	0.2364	0.0026	5	57060537	3638	8.69e-06
CD24 on IgD+ CD38- B cell	rs72782129	G	T	1.139	0.2529	0.0019	5	111200853	3638	6.87607e-06
CD24 on IgD+ CD38- B cell	rs75307680	G	T	0.4013	0.09042	0.0201	2	144289202	3638	9.32911e-06
CD24 on IgD+ CD38- B cell	rs77154655	C	T	-0.2498	0.05549	0.0524	3	16255245	3638	6.94305e-06
CD24 on IgD+ CD38- B cell	rs77636548	C	T	-0.3484	0.06738	0.0346	14	43192207	3638	2.44799e-07
CD24 on IgD+ CD38- B cell	rs783418	C	G	-0.1534	0.03335	0.834	6	106962679	3638	4.36104e-06
CD24 on IgD+ CD38- B cell	rs792792	T	C	-0.1949	0.03989	0.885	17	51153533	3638	1.07199e-06
CD24 on IgD+ CD38- B cell	rs8089264	T	C	0.2949	0.05956	0.0469	18	46221152	3638	7.69201e-07
CD24 on IgD+ CD38- B cell	rs9270560	C	T	-0.1353	0.03012	0.5884	6	32560741	3638	7.21805e-06
CD24 on IgD+ CD38- B cell	rs9400058	G	A	-0.432	0.05081	0.0651	6	107164076	3638	2.65828e-17
CD24 on IgD+ CD38- B cell	rs9479391	A	T	-0.2277	0.04877	0.0722	6	153107656	3638	3.13798e-06
Hematopoietic Stem Cell Absolute Count	rs10080768	T	C	0.1703	0.03596	0.7374	6	2760245	1858	2.34202e-06
Hematopoietic Stem Cell Absolute Count	rs10809987	C	T	0.2534	0.05071	0.1082	9	13585363	1858	6.39102e-07
Hematopoietic Stem Cell Absolute Count	rs112258784	G	A	-0.7371	0.1606	0.0102	2	191015741	1858	4.75094e-06
Hematopoietic Stem Cell Absolute Count	rs115076910	C	T	0.1647	0.03701	0.2484	11	121009383	1858	9.09704e-06
Hematopoietic Stem Cell Absolute Count	rs115937242	A	G	1.543	0.1747	0.0086	2	136121922	1858	2.30303e-18
Hematopoietic Stem Cell Absolute Count	rs142114110	G	A	-0.4209	0.08967	0.0334	7	82240518	1858	2.87402e-06
Hematopoietic Stem Cell Absolute Count	rs1432243	C	T	-0.5029	0.1032	0.9771	2	137773206	1858	1.20099e-06
Hematopoietic Stem Cell Absolute Count	rs143685973	T	C	-0.276	0.06129	0.0751	9	136023292	1858	7.11394e-06
Hematopoietic Stem Cell Absolute Count	rs2709155	T	G	0.1444	0.03232	0.4029	11	4597980	1858	8.32204e-06
Hematopoietic Stem Cell Absolute Count	rs2724803	G	C	-0.3134	0.06974	0.9451	10	12404560	1858	7.42506e-06
Hematopoietic Stem Cell Absolute Count	rs2887466	T	C	0.152	0.03257	0.5823	3	131748507	1858	3.24997e-06
Hematopoietic Stem Cell Absolute Count	rs34526926	A	G	-0.2775	0.0619	0.0721	8	78599881	1858	7.82997e-06
Hematopoietic Stem Cell Absolute Count	rs466736	G	A	0.2384	0.0525	0.0974	21	20337514	1858	5.95196e-06
Hematopoietic Stem Cell Absolute Count	rs6416872	C	T	0.1462	0.03201	0.4378	17	2750333	1858	5.24505e-06
Hematopoietic Stem Cell Absolute Count	rs74529033	G	A	1.453	0.1814	0.0081	2	137747326	1858	1.9971e-15
Hematopoietic Stem Cell Absolute Count	rs76038700	C	T	0.2177	0.0451	0.1485	2	135226197	1858	1.493e-06
Hematopoietic Stem Cell Absolute Count	rs77058454	T	C	-1.326	0.2766	0.0038	15	81301816	1858	1.77501e-06
Hematopoietic Stem Cell Absolute Count	rs77538571	G	C	0.9085	0.1977	0.0062	8	4006968	1858	4.58997e-06
Hematopoietic Stem Cell Absolute Count	rs80237985	A	G	0.4172	0.0926	0.0307	1	217396264	1858	7.04596e-06
CCR2 on CD14+ CD16- monocyte	rs10081735	A	G	0.2007	0.04193	0.0926	9	105486830	3629	1.75501e-06
CCR2 on CD14+ CD16- monocyte	rs10878258	G	A	-0.1348	0.02549	0.4332	12	40641692	3629	1.31899e-07
CCR2 on CD14+ CD16- monocyte	rs111162334	T	C	0.1125	0.02437	0.4928	7	51430245	3629	4.02903e-06
CCR2 on CD14+ CD16- monocyte	rs112976913	C	T	2.633	0.5828	0.0004	17	69699532	3629	6.42599e-06
CCR2 on CD14+ CD16- monocyte	rs114744368	T	C	-0.6352	0.1408	0.007	1	240779226	3629	6.59599e-06
CCR2 on CD14+ CD16- monocyte	rs116078872	T	G	-0.8485	0.1914	0.0039	2	239553302	3629	9.517e-06
CCR2 on CD14+ CD16- monocyte	rs12185230	A	G	2.962	0.6555	0.0003	17	79591388	3629	6.409e-06
CCR2 on CD14+ CD16- monocyte	rs12613485	A	G	-0.1948	0.04389	0.0845	2	102154764	3629	9.31794e-06
CCR2 on CD14+ CD16- monocyte	rs13060505	G	C	0.4217	0.08148	0.0234	3	46968023	3629	2.39199e-07
CCR2 on CD14+ CD16- monocyte	rs1386098	A	G	-1.239	0.2791	0.9982	3	97446764	3629	9.21595e-06
CCR2 on CD14+ CD16- monocyte	rs141411805	G	C	-0.5993	0.1027	0.0146	3	53544015	3629	5.80403e-09
CCR2 on CD14+ CD16- monocyte	rs147404212	A	G	1.964	0.4343	0.0007	9	100014987	3629	6.29796e-06
CCR2 on CD14+ CD16- monocyte	rs190371975	G	C	0.4458	0.1002	0.0153	9	106439903	3629	8.94808e-06
CCR2 on CD14+ CD16- monocyte	rs2160337	G	T	0.1301	0.02904	0.2255	2	36964751	3629	7.62202e-06
CCR2 on CD14+ CD16- monocyte	rs2270454	T	C	-0.2457	0.05383	0.0525	3	10292140	3629	5.19302e-06
CCR2 on CD14+ CD16- monocyte	rs2426939	C	A	-0.1098	0.02439	0.4842	20	59484022	3629	6.97204e-06
CCR2 on CD14+ CD16- monocyte	rs2683681	A	G	0.1117	0.02488	0.5003	2	67747535	3629	7.35394e-06
CCR2 on CD14+ CD16- monocyte	rs28561969	T	C	-0.1136	0.02484	0.4386	7	231461	3629	4.89801e-06
CCR2 on CD14+ CD16- monocyte	rs4683184	A	G	0.2454	0.02618	0.6904	3	46187707	3629	1.17004e-20
CCR2 on CD14+ CD16- monocyte	rs56407854	A	G	0.1508	0.03271	0.1612	8	136669344	3629	4.15203e-06
CCR2 on CD14+ CD16- monocyte	rs62327180	A	G	-0.1199	0.02683	0.2856	4	103540762	3629	8.11297e-06
CCR2 on CD14+ CD16- monocyte	rs7000391	C	T	0.16	0.0348	0.1382	8	12709650	3629	4.43404e-06
CCR2 on CD14+ CD16- monocyte	rs777404	A	G	2.407	0.495	0.0006	4	71016615	3629	1.20199e-06
CCR2 on CD14+ CD16- monocyte	rs78109162	A	G	-0.2786	0.06076	0.042	11	129986854	3629	4.68705e-06
CCR2 on CD14+ CD16- monocyte	rs7896883	C	T	0.1675	0.0374	0.1199	10	98787354	3629	7.78395e-06
CCR2 on CD14+ CD16- monocyte	rs79049673	T	C	0.351	0.07529	0.0281	19	3274527	3629	3.25402e-06
CCR2 on CD14+ CD16- monocyte	rs79825014	T	G	-0.4165	0.06803	0.0336	3	46880193	3629	1.024e-09
Monocytic Myeloid-Derived Suppressor Cells Absolute Count	rs10082958	T	A	0.2114	0.04759	0.858	12	89653407	1855	9.40806e-06
Monocytic Myeloid-Derived Suppressor Cells Absolute Count	rs10176753	G	A	-0.1561	0.03371	0.4941	2	133046981	1855	3.91201e-06
Monocytic Myeloid-Derived Suppressor Cells Absolute Count	rs10458377	G	A	-0.2164	0.04679	0.8423	1	226154277	1855	3.992e-06
Monocytic Myeloid-Derived Suppressor Cells Absolute Count	rs11112649	C	G	-0.1727	0.03637	0.2984	12	106064969	1855	2.20201e-06
Monocytic Myeloid-Derived Suppressor Cells Absolute Count	rs112611150	T	C	-0.3141	0.06753	0.0652	7	186897	1855	3.54797e-06
Monocytic Myeloid-Derived Suppressor Cells Absolute Count	rs12082268	C	T	0.485	0.1082	0.0245	1	217288095	1855	7.84693e-06
Monocytic Myeloid-Derived Suppressor Cells Absolute Count	rs12736179	T	C	-0.1687	0.03599	0.3032	1	20887141	1855	2.96203e-06
Monocytic Myeloid-Derived Suppressor Cells Absolute Count	rs12885009	A	C	-0.1714	0.03654	0.6873	14	85063049	1855	2.92698e-06
Monocytic Myeloid-Derived Suppressor Cells Absolute Count	rs1354106	G	T	-0.4306	0.03825	0.2237	19	51737991	1855	1.71712e-28
Monocytic Myeloid-Derived Suppressor Cells Absolute Count	rs147643522	C	T	1.28	0.2755	0.0035	3	185678332	1855	3.62502e-06
Monocytic Myeloid-Derived Suppressor Cells Absolute Count	rs1800973	A	C	0.3114	0.06087	0.0806	12	69744014	1855	3.45398e-07
Monocytic Myeloid-Derived Suppressor Cells Absolute Count	rs2071473	T	C	-0.2405	0.03772	0.3892	6	32782605	1855	2.298e-10
Monocytic Myeloid-Derived Suppressor Cells Absolute Count	rs3007125	T	C	0.2011	0.04408	0.1644	14	47267652	1855	5.40306e-06
Monocytic Myeloid-Derived Suppressor Cells Absolute Count	rs7757733	A	G	-0.1533	0.03286	0.5245	6	5580339	1855	3.32797e-06
Monocytic Myeloid-Derived Suppressor Cells Absolute Count	rs78949787	T	C	0.1531	0.03336	0.5539	19	51591138	1855	4.72096e-06
Monocytic Myeloid-Derived Suppressor Cells Absolute Count	rs80032720	A	G	-0.4389	0.06992	0.0749	6	32384933	1855	4.314e-10
Monocytic Myeloid-Derived Suppressor Cells Absolute Count	rs9270591	T	C	0.4161	0.03887	0.5755	6	32561424	1855	5.45632e-26
Monocytic Myeloid-Derived Suppressor Cells Absolute Count	rs9271768	G	A	0.3668	0.03985	0.4372	6	32594188	1855	8.9929e-20
Monocytic Myeloid-Derived Suppressor Cells Absolute Count	rs9792404	A	G	0.1972	0.04398	0.1717	9	8429048	1855	7.76104e-06
CD3 on CD8+ T cell	rs10083033	C	T	-0.1276	0.02835	0.3806	12	105899685	2918	7.05895e-06
CD3 on CD8+ T cell	rs10494441	T	C	-0.372	0.07117	0.037	1	165250607	2918	1.84599e-07
CD3 on CD8+ T cell	rs10828773	A	G	0.1788	0.03962	0.1381	10	18783325	2918	6.64401e-06
CD3 on CD8+ T cell	rs116757920	A	G	0.4338	0.09072	0.0224	1	117441813	2918	1.83e-06
CD3 on CD8+ T cell	rs12132394	A	G	0.1355	0.02887	0.6839	1	235247955	2918	2.80001e-06
CD3 on CD8+ T cell	rs12144916	G	A	0.1391	0.02844	0.3494	1	167154534	2918	1.05499e-06
CD3 on CD8+ T cell	rs12476279	A	G	0.2098	0.04738	0.0879	2	229680074	2918	9.82607e-06
CD3 on CD8+ T cell	rs140965084	T	C	0.502	0.1123	0.0146	1	236324551	2918	8.05805e-06
CD3 on CD8+ T cell	rs142477005	T	C	-0.5191	0.1172	0.0135	16	4504398	2918	9.7681e-06
CD3 on CD8+ T cell	rs143008344	T	C	-0.3355	0.07481	0.0334	3	64946405	2918	7.57304e-06
CD3 on CD8+ T cell	rs1529714	A	G	-0.1362	0.02978	0.7041	19	19793484	2918	5.00196e-06
CD3 on CD8+ T cell	rs1723018	G	A	0.4112	0.02631	0.4568	1	167433420	2918	6.13479e-53
CD3 on CD8+ T cell	rs2949670	T	A	0.1933	0.03989	0.8639	1	167406513	2918	1.335e-06
CD3 on CD8+ T cell	rs61916018	T	C	0.1677	0.0377	0.1551	11	101769251	2918	8.99891e-06
CD3 on CD8+ T cell	rs6479155	C	T	-0.1407	0.02675	0.4974	9	105868652	2918	1.53699e-07
CD3 on CD8+ T cell	rs71381322	A	G	1.538	0.3123	0.0022	17	48900824	2918	8.94293e-07
CD3 on CD8+ T cell	rs7174332	A	G	0.1302	0.02936	0.3276	15	33309800	2918	9.66496e-06
CD3 on CD8+ T cell	rs7195854	G	C	0.1777	0.03848	0.1386	16	83608598	2918	4.023e-06
CD3 on CD8+ T cell	rs7203336	T	C	-0.1322	0.0292	0.3413	16	75217897	2918	6.24899e-06
CD3 on CD8+ T cell	rs75572339	A	G	0.2834	0.05767	0.0589	10	34500210	2918	9.37303e-07
CD3 on CD8+ T cell	rs76066554	T	C	-0.9878	0.2199	0.0036	1	95285730	2918	7.36105e-06
CD3 on CD8+ T cell	rs76757975	A	C	1.193	0.2571	0.0026	3	78658127	2918	3.64998e-06
CD3 on CD8+ T cell	rs858545	C	A	-0.1746	0.02729	0.5764	1	167461391	2918	1.83101e-10
CD8+ Natural Killer T Absolute Count	rs1008425	G	A	0.1228	0.0275	0.7178	19	32852145	3652	8.19993e-06
CD8+ Natural Killer T Absolute Count	rs1077381	T	C	0.1155	0.02547	0.3627	20	59623849	3652	6.03198e-06
CD8+ Natural Killer T Absolute Count	rs115889733	A	G	0.2065	0.04649	0.0776	6	44207850	3652	9.21298e-06
CD8+ Natural Killer T Absolute Count	rs11658693	G	A	-0.2038	0.03962	0.1123	17	33800249	3652	2.84499e-07
CD8+ Natural Killer T Absolute Count	rs117122100	T	C	-0.4686	0.1039	0.0141	13	109403845	3652	6.62796e-06
CD8+ Natural Killer T Absolute Count	rs12422853	A	G	0.1113	0.02489	0.4261	12	105063882	3652	8.02602e-06
CD8+ Natural Killer T Absolute Count	rs12792298	T	C	-0.3155	0.06667	0.0345	11	112189184	3652	2.30298e-06
CD8+ Natural Killer T Absolute Count	rs12940345	T	C	0.1138	0.02473	0.5487	17	74612462	3652	4.33102e-06
CD8+ Natural Killer T Absolute Count	rs1325907	A	G	-0.1298	0.02573	0.5795	10	90237398	3652	4.72803e-07
CD8+ Natural Killer T Absolute Count	rs144156455	C	T	0.3176	0.06734	0.0356	11	70988762	3652	2.48897e-06
CD8+ Natural Killer T Absolute Count	rs17448682	T	C	0.142	0.0313	0.1967	1	15966713	3652	5.89794e-06
CD8+ Natural Killer T Absolute Count	rs2041561	C	G	0.1523	0.03234	0.8213	7	52580478	3652	2.59e-06
CD8+ Natural Killer T Absolute Count	rs2074023	T	C	-0.1237	0.02486	0.4121	11	2325581	3652	6.76099e-07
CD8+ Natural Killer T Absolute Count	rs34575510	T	C	0.2742	0.05762	0.0487	7	23209757	3652	2.03002e-06
CD8+ Natural Killer T Absolute Count	rs4235317	T	C	-0.1251	0.02718	0.7134	4	24439455	3652	4.31897e-06
CD8+ Natural Killer T Absolute Count	rs4745010	G	A	0.1325	0.02737	0.3159	9	73024602	3652	1.34602e-06
CD8+ Natural Killer T Absolute Count	rs55699240	C	G	0.1451	0.03161	0.1933	2	113838725	3652	4.57499e-06
CD8+ Natural Killer T Absolute Count	rs593435	T	C	0.1122	0.02497	0.5344	7	132417404	3652	7.24903e-06
CD8+ Natural Killer T Absolute Count	rs60553229	A	G	-1.538	0.32	0.0014	3	183735909	3652	1.59801e-06
CD8+ Natural Killer T Absolute Count	rs61944019	A	G	-0.7438	0.164	0.0052	13	27907115	3652	5.96197e-06
CD8+ Natural Killer T Absolute Count	rs7003580	T	C	0.1169	0.02495	0.5122	8	145007534	3652	2.88802e-06
CD8+ Natural Killer T Absolute Count	rs73109444	T	C	0.34	0.075	0.0279	12	47944164	3652	6.01395e-06
CD8+ Natural Killer T Absolute Count	rs7756993	C	T	-0.1338	0.02858	0.5481	6	31382133	3652	2.95699e-06
CD8+ Natural Killer T Absolute Count	rs78099351	C	A	0.3468	0.0761	0.0259	9	10082863	3652	5.35402e-06
CD8+ Natural Killer T Absolute Count	rs78268116	T	C	-0.3964	0.0389	0.1097	11	112705025	3652	4.6505e-24
CD8+ Natural Killer T Absolute Count	rs9269109	C	T	0.1671	0.03018	0.3642	6	32443266	3652	3.31398e-08
CD39+ resting CD4 regulatory T cell %CD4 regulatory T cell	rs10086961	C	T	-0.1275	0.02736	0.28	8	132897157	3437	3.29602e-06
CD39+ resting CD4 regulatory T cell %CD4 regulatory T cell	rs111534725	T	G	0.8056	0.06291	0.0409	10	98139264	3437	1.05512e-36
CD39+ resting CD4 regulatory T cell %CD4 regulatory T cell	rs113264169	T	C	0.2772	0.06262	0.0418	7	46328226	3437	9.87006e-06
CD39+ resting CD4 regulatory T cell %CD4 regulatory T cell	rs113435341	G	A	2.267	0.2171	0.0032	1	198151688	3437	3.79315e-25
CD39+ resting CD4 regulatory T cell %CD4 regulatory T cell	rs11579717	A	G	1.718	0.1835	0.0044	1	199999121	3437	1.35114e-20
CD39+ resting CD4 regulatory T cell %CD4 regulatory T cell	rs115977640	A	C	0.6189	0.1337	0.0077	2	160238519	3437	3.82904e-06
CD39+ resting CD4 regulatory T cell %CD4 regulatory T cell	rs116794175	C	T	1.311	0.1905	0.0042	1	194010208	3437	6.98232e-12
CD39+ resting CD4 regulatory T cell %CD4 regulatory T cell	rs116988060	T	A	1.095	0.2254	0.0031	18	34080354	3437	1.24799e-06
CD39+ resting CD4 regulatory T cell %CD4 regulatory T cell	rs117572834	G	T	-1.108	0.2135	0.0031	10	109896541	3437	2.25299e-07
CD39+ resting CD4 regulatory T cell %CD4 regulatory T cell	rs11818051	T	C	0.6998	0.0719	0.0317	10	97972294	3437	4.23741e-22
CD39+ resting CD4 regulatory T cell %CD4 regulatory T cell	rs11890666	A	G	-0.1612	0.02787	0.2866	2	38745822	3437	7.94292e-09
CD39+ resting CD4 regulatory T cell %CD4 regulatory T cell	rs12258674	T	A	-0.1514	0.03401	0.165	10	68394054	3437	8.80704e-06
CD39+ resting CD4 regulatory T cell %CD4 regulatory T cell	rs12518588	G	T	0.1241	0.02523	0.412	5	85325148	3437	9.15398e-07
CD39+ resting CD4 regulatory T cell %CD4 regulatory T cell	rs12712610	G	A	0.201	0.02719	0.2975	2	38897249	3437	1.82684e-13
CD39+ resting CD4 regulatory T cell %CD4 regulatory T cell	rs12778837	C	T	0.1965	0.02651	0.3595	10	96998744	3437	1.5531e-13
CD39+ resting CD4 regulatory T cell %CD4 regulatory T cell	rs1410600	T	C	-0.2216	0.02536	0.4069	10	97070694	3437	3.58922e-18
CD39+ resting CD4 regulatory T cell %CD4 regulatory T cell	rs150096082	A	G	14.69	2.928	NA	3	126743223	3437	5.53095e-07
CD39+ resting CD4 regulatory T cell %CD4 regulatory T cell	rs150956189	C	T	2.837	0.6244	0.0003	1	214625781	3437	5.74196e-06
CD39+ resting CD4 regulatory T cell %CD4 regulatory T cell	rs17111341	C	T	0.6853	0.05013	0.0666	10	97881031	3437	1.85909e-41
CD39+ resting CD4 regulatory T cell %CD4 regulatory T cell	rs182702572	A	C	0.5464	0.07402	0.0295	10	96658384	3437	1.95119e-13
CD39+ resting CD4 regulatory T cell %CD4 regulatory T cell	rs187089343	C	A	0.8819	0.1864	0.0047	1	182091538	3437	2.31702e-06
CD39+ resting CD4 regulatory T cell %CD4 regulatory T cell	rs2326054	C	T	-0.2311	0.04963	0.0628	20	3033175	3437	3.34503e-06
CD39+ resting CD4 regulatory T cell %CD4 regulatory T cell	rs34645541	A	C	0.7843	0.1289	0.0095	1	195875605	3437	1.293e-09
CD39+ resting CD4 regulatory T cell %CD4 regulatory T cell	rs357363	G	C	0.3075	0.06798	0.9674	7	137976565	3437	6.32106e-06
CD39+ resting CD4 regulatory T cell %CD4 regulatory T cell	rs35909109	T	C	0.3811	0.05993	0.0464	10	98014850	3437	2.29901e-10
CD39+ resting CD4 regulatory T cell %CD4 regulatory T cell	rs4918969	A	G	0.8426	0.02078	0.4267	10	97562938	3437	1e-200
CD39+ resting CD4 regulatory T cell %CD4 regulatory T cell	rs5755717	C	A	0.1309	0.02956	0.22	22	35786713	3437	9.80799e-06
CD39+ resting CD4 regulatory T cell %CD4 regulatory T cell	rs61821998	A	T	0.4208	0.08415	0.0215	1	193263354	3437	6.01395e-07
CD39+ resting CD4 regulatory T cell %CD4 regulatory T cell	rs7310854	C	T	0.1246	0.02782	0.2827	12	52495599	3437	7.79704e-06
CD39+ resting CD4 regulatory T cell %CD4 regulatory T cell	rs77520132	A	G	0.6067	0.05819	0.0464	10	98160835	3437	4.4412e-25
CD39+ resting CD4 regulatory T cell %CD4 regulatory T cell	rs78096816	C	A	1.581	0.3277	0.0013	2	53370856	3437	1.46599e-06
CD39+ resting CD4 regulatory T cell %CD4 regulatory T cell	rs78654607	G	C	-0.3327	0.06909	0.033	16	83070118	3437	1.52999e-06
CD39+ resting CD4 regulatory T cell %CD4 regulatory T cell	rs78809247	T	C	-0.3668	0.08113	0.0239	8	4556480	3437	6.37397e-06
CD39+ resting CD4 regulatory T cell %CD4 regulatory T cell	rs78843390	T	C	0.6146	0.1296	0.0093	12	130031612	3437	2.17701e-06
CD39+ resting CD4 regulatory T cell %CD4 regulatory T cell	rs7963011	T	C	0.1209	0.02721	0.2733	12	10389074	3437	9.08699e-06
CD39+ resting CD4 regulatory T cell %CD4 regulatory T cell	rs884599	G	A	-0.1114	0.02473	0.4491	5	171129907	3437	6.844e-06
CD39+ resting CD4 regulatory T cell Absolute Count	rs10086961	C	T	-0.1276	0.02767	0.2797	8	132897157	3405	4.09902e-06
CD39+ resting CD4 regulatory T cell Absolute Count	rs111534725	T	G	0.7719	0.06357	0.0408	10	98139264	3405	3.05703e-33
CD39+ resting CD4 regulatory T cell Absolute Count	rs11718018	C	T	-0.1138	0.02532	0.4137	3	60364770	3405	7.22005e-06
CD39+ resting CD4 regulatory T cell Absolute Count	rs117572834	G	T	-1.021	0.2137	0.0031	10	109896541	3405	1.82802e-06
CD39+ resting CD4 regulatory T cell Absolute Count	rs117678654	A	C	0.6017	0.1206	0.0107	10	101548054	3405	6.32397e-07
CD39+ resting CD4 regulatory T cell Absolute Count	rs11890666	A	G	-0.1566	0.02815	0.2875	2	38745822	3405	2.88403e-08
CD39+ resting CD4 regulatory T cell Absolute Count	rs12712610	G	A	0.1912	0.02749	0.2972	2	38897249	3405	4.16486e-12
CD39+ resting CD4 regulatory T cell Absolute Count	rs138807420	T	A	1.024	0.2041	0.0034	5	6231929	3405	5.48504e-07
CD39+ resting CD4 regulatory T cell Absolute Count	rs138915779	A	C	1.188	0.2275	0.0034	1	190079170	3405	1.88899e-07
CD39+ resting CD4 regulatory T cell Absolute Count	rs143132810	C	T	0.6358	0.0789	0.0263	10	96890004	3405	1.06709e-15
CD39+ resting CD4 regulatory T cell Absolute Count	rs146899923	C	T	0.8565	0.1368	0.009	1	195919849	3405	4.292e-10
CD39+ resting CD4 regulatory T cell Absolute Count	rs17583875	A	G	2.134	0.2233	0.0029	1	197924770	3405	2.16721e-21
CD39+ resting CD4 regulatory T cell Absolute Count	rs185474383	T	G	0.5292	0.08658	0.021	10	96311553	3405	1.096e-09
CD39+ resting CD4 regulatory T cell Absolute Count	rs187089343	C	A	0.855	0.1874	0.0047	1	182091538	3405	5.21795e-06
CD39+ resting CD4 regulatory T cell Absolute Count	rs190023756	A	G	0.6136	0.1211	0.0101	1	199471227	3405	4.23701e-07
CD39+ resting CD4 regulatory T cell Absolute Count	rs192831774	T	A	0.4945	0.0724	0.0311	10	95387682	3405	1.00392e-11
CD39+ resting CD4 regulatory T cell Absolute Count	rs2326054	C	T	-0.2253	0.05016	0.0626	20	3033175	3405	7.27294e-06
CD39+ resting CD4 regulatory T cell Absolute Count	rs35909109	T	C	0.3601	0.06066	0.0464	10	98014850	3405	3.22203e-09
CD39+ resting CD4 regulatory T cell Absolute Count	rs4321083	A	G	0.1371	0.03069	0.2137	13	84031916	3405	8.24005e-06
CD39+ resting CD4 regulatory T cell Absolute Count	rs56158191	T	C	-0.3521	0.07883	0.0266	19	57436943	3405	8.18691e-06
CD39+ resting CD4 regulatory T cell Absolute Count	rs62421103	T	G	0.2238	0.04927	0.0712	6	113160344	3405	5.77497e-06
CD39+ resting CD4 regulatory T cell Absolute Count	rs6488275	T	C	-0.1716	0.03738	0.8774	12	10379180	3405	4.55795e-06
CD39+ resting CD4 regulatory T cell Absolute Count	rs7079761	A	G	0.7212	0.05595	0.0554	10	97842115	3405	3.74542e-37
CD39+ resting CD4 regulatory T cell Absolute Count	rs72809762	T	C	0.4336	0.04951	0.0675	10	97294154	3405	3.04299e-18
CD39+ resting CD4 regulatory T cell Absolute Count	rs77520132	A	G	0.5828	0.05899	0.046	10	98160835	3405	1.02896e-22
CD39+ resting CD4 regulatory T cell Absolute Count	rs78096816	C	A	1.521	0.3287	0.0013	2	53370856	3405	3.84698e-06
CD39+ resting CD4 regulatory T cell Absolute Count	rs78654607	G	C	-0.3394	0.07017	0.0329	16	83070118	3405	1.38099e-06
CD39+ resting CD4 regulatory T cell Absolute Count	rs78843390	T	C	0.6066	0.1302	0.0094	12	130031612	3405	3.28799e-06
CD127 on CD45RA+ CD4+ T cell	rs10089520	C	T	-0.18	0.03977	0.1387	8	11686089	2920	6.23103e-06
CD127 on CD45RA+ CD4+ T cell	rs115564010	A	C	0.4829	0.1041	0.0182	3	113178303	2920	3.69199e-06
CD127 on CD45RA+ CD4+ T cell	rs11567754	A	T	-0.2975	0.04334	0.105	5	35872190	2920	8.07607e-12
CD127 on CD45RA+ CD4+ T cell	rs138540869	T	C	0.3883	0.0843	0.0276	5	62602530	2920	4.27898e-06
CD127 on CD45RA+ CD4+ T cell	rs140742144	T	C	0.5687	0.127	0.0115	1	210874433	2920	7.76909e-06
CD127 on CD45RA+ CD4+ T cell	rs144125132	C	T	0.468	0.1046	0.018	5	160293643	2920	8.01807e-06
CD127 on CD45RA+ CD4+ T cell	rs1573735	T	C	-0.2069	0.02839	0.3262	16	423696	2920	4.01976e-13
CD127 on CD45RA+ CD4+ T cell	rs180717968	G	A	0.4525	0.09317	0.0214	2	204124526	2920	1.25701e-06
CD127 on CD45RA+ CD4+ T cell	rs2059578	C	T	-0.3878	0.0859	0.026	11	60066799	2920	6.61104e-06
CD127 on CD45RA+ CD4+ T cell	rs3129891	A	G	-0.2373	0.03434	0.2223	6	32415080	2920	5.8776e-12
CD127 on CD45RA+ CD4+ T cell	rs34285518	C	T	-0.1501	0.03299	0.2152	10	6136107	2920	5.55201e-06
CD127 on CD45RA+ CD4+ T cell	rs6571878	C	T	0.2105	0.046	0.905	14	39350523	2920	4.92402e-06
CD127 on CD45RA+ CD4+ T cell	rs6691053	T	C	0.1437	0.03207	0.236	1	173868955	2920	7.67998e-06
CD127 on CD45RA+ CD4+ T cell	rs6727096	T	A	-0.1632	0.03537	0.1872	2	161307677	2920	4.101e-06
CD127 on CD45RA+ CD4+ T cell	rs67627362	G	A	-0.2003	0.04459	0.1017	12	63155497	2920	7.29995e-06
CD127 on CD45RA+ CD4+ T cell	rs6901175	A	G	-0.1812	0.03419	0.2245	6	32198527	2920	1.258e-07
CD127 on CD45RA+ CD4+ T cell	rs7046475	C	T	0.1729	0.03894	0.8582	9	21582326	2920	9.31494e-06
CD127 on CD45RA+ CD4+ T cell	rs7115390	C	T	0.1814	0.04036	0.1332	11	10757993	2920	7.26892e-06
CD127 on CD45RA+ CD4+ T cell	rs7264992	T	C	-0.1261	0.02755	0.4046	20	57814866	2920	4.948e-06
CD127 on CD45RA+ CD4+ T cell	rs76683776	C	T	-0.8253	0.1863	0.0051	16	20131662	2920	9.72994e-06
CD127 on CD45RA+ CD4+ T cell	rs9271772	A	G	0.2608	0.0354	0.7752	6	32594275	2920	2.23409e-13
CD127 on CD45RA+ CD4+ T cell	rs930760	T	C	0.129	0.02791	0.5717	2	20806336	2920	3.94403e-06
HVEM on naive CD8+ T cell	rs10090960	G	A	-0.1865	0.04018	0.4499	8	136809038	1247	3.81804e-06
HVEM on naive CD8+ T cell	rs112421400	T	C	-0.2471	0.05362	0.1997	6	28205826	1247	4.47003e-06
HVEM on naive CD8+ T cell	rs118151702	T	C	0.4464	0.09669	0.0421	8	138502532	1247	4.292e-06
HVEM on naive CD8+ T cell	rs11981290	A	G	-0.2026	0.04387	0.2983	7	154686456	1247	4.27602e-06
HVEM on naive CD8+ T cell	rs12476985	C	T	0.8901	0.1957	0.0112	2	184183623	1247	5.90799e-06
HVEM on naive CD8+ T cell	rs1353750	C	T	-0.3769	0.08324	0.9395	12	17510433	1247	6.50894e-06
HVEM on naive CD8+ T cell	rs142774716	A	T	1.213	0.2652	0.0052	1	95096608	1247	5.28701e-06
HVEM on naive CD8+ T cell	rs144299393	A	G	-2.807	0.6024	0.0012	13	109533726	1247	3.50598e-06
HVEM on naive CD8+ T cell	rs17105684	A	G	-0.4536	0.09893	0.0405	11	106267999	1247	4.98104e-06
HVEM on naive CD8+ T cell	rs17532418	A	C	1.399	0.2937	0.0044	7	121741943	1247	2.13998e-06
HVEM on naive CD8+ T cell	rs17614093	G	C	0.1964	0.04379	0.2915	17	32509256	1247	7.98399e-06
HVEM on naive CD8+ T cell	rs2234161	T	C	0.2305	0.03896	0.593	1	2491205	1247	4.24502e-09
HVEM on naive CD8+ T cell	rs2523589	T	G	0.2311	0.04267	0.4743	6	31327334	1247	7.34801e-08
HVEM on naive CD8+ T cell	rs28422844	G	A	0.5661	0.124	0.0257	1	28831071	1247	5.44804e-06
HVEM on naive CD8+ T cell	rs2844594	A	G	-0.276	0.04325	0.3841	6	31258393	1247	2.44202e-10
HVEM on naive CD8+ T cell	rs28904611	G	A	0.4581	0.09597	0.0481	8	89243591	1247	2.031e-06
HVEM on naive CD8+ T cell	rs2964678	T	C	-0.29	0.05954	0.1379	5	116104935	1247	1.26e-06
HVEM on naive CD8+ T cell	rs4898532	C	T	-0.1882	0.04006	0.4487	12	50223579	1247	2.92698e-06
HVEM on naive CD8+ T cell	rs524655	G	T	-1.245	0.2462	0.0064	11	107670625	1247	4.93401e-07
HVEM on naive CD8+ T cell	rs561768	G	A	-0.1931	0.04187	0.6383	6	168203927	1247	4.40697e-06
HVEM on naive CD8+ T cell	rs73851787	G	A	0.5851	0.1309	0.0237	4	117567589	1247	8.51491e-06
HVEM on CD8+ T cell	rs10090960	G	A	-0.1987	0.04027	0.4499	8	136809038	1247	9.11108e-07
HVEM on CD8+ T cell	rs10508717	A	G	-0.1852	0.04069	0.488	10	26672328	1247	5.83902e-06
HVEM on CD8+ T cell	rs117761782	T	G	-0.4141	0.09294	0.0517	8	22024980	1247	9.10794e-06
HVEM on CD8+ T cell	rs150482210	T	A	0.632	0.1378	0.02	3	135398834	1247	4.99597e-06
HVEM on CD8+ T cell	rs16834073	C	T	-0.5241	0.1023	0.0397	2	154560519	1247	3.48899e-07
HVEM on CD8+ T cell	rs182735817	A	G	0.6466	0.1458	0.02	2	129316586	1247	9.97103e-06
HVEM on CD8+ T cell	rs2219729	C	T	-0.192	0.04308	0.2955	5	101440775	1247	9.06004e-06
HVEM on CD8+ T cell	rs2227313	C	T	0.2584	0.03896	0.5754	1	2487766	1247	4.89892e-11
HVEM on CD8+ T cell	rs2338998	C	T	0.2289	0.04321	0.2963	17	32670901	1247	1.38701e-07
HVEM on CD8+ T cell	rs35211801	T	C	1.214	0.2711	0.0056	5	80948384	1247	8.27999e-06
HVEM on CD8+ T cell	rs61731213	A	G	1.062	0.2322	0.0072	1	203690537	1247	5.26502e-06
HVEM on CD8+ T cell	rs7210730	A	G	0.2024	0.04484	0.7285	17	78629025	1247	6.94001e-06
HVEM on CD8+ T cell	rs75214693	T	C	-0.4794	0.09988	0.0445	4	93244732	1247	1.78501e-06
HVEM on CD8+ T cell	rs80126152	C	A	0.7684	0.1594	0.0156	7	83616304	1247	1.60901e-06
HVEM on CD8+ T cell	rs9267111	G	A	-0.2692	0.05685	0.172	6	31416379	1247	2.44298e-06
HVEM on CD8+ T cell	rs9966806	T	C	0.1769	0.03974	0.5509	18	64825431	1247	9.31301e-06
CD8 on CD28+ CD45RA+ CD8+ T cell	rs10091979	A	G	0.1235	0.02724	0.3844	8	124435289	2920	6.02504e-06
CD8 on CD28+ CD45RA+ CD8+ T cell	rs10205992	T	C	-0.2955	0.02653	0.4729	2	87279109	2920	2.99778e-28
CD8 on CD28+ CD45RA+ CD8+ T cell	rs116619343	C	G	-0.6381	0.1417	0.0089	5	9335253	2920	6.952e-06
CD8 on CD28+ CD45RA+ CD8+ T cell	rs1264570	T	C	0.1984	0.03266	0.7204	6	30365210	2920	1.417e-09
CD8 on CD28+ CD45RA+ CD8+ T cell	rs12660712	A	C	-0.2799	0.04891	0.1152	6	29734634	2920	1.15401e-08
CD8 on CD28+ CD45RA+ CD8+ T cell	rs130065	A	G	-0.3127	0.04043	0.1642	6	31122500	2920	1.41906e-14
CD8 on CD28+ CD45RA+ CD8+ T cell	rs13024436	A	G	0.1591	0.02774	0.3759	2	86534521	2920	1.07599e-08
CD8 on CD28+ CD45RA+ CD8+ T cell	rs1356625	C	T	0.192	0.02696	0.463	2	86022747	2920	1.36616e-12
CD8 on CD28+ CD45RA+ CD8+ T cell	rs141200631	G	T	0.9591	0.2088	0.0041	13	94482351	2920	4.55795e-06
CD8 on CD28+ CD45RA+ CD8+ T cell	rs149943125	C	A	-0.9617	0.1808	0.0055	2	102826146	2920	1.13099e-07
CD8 on CD28+ CD45RA+ CD8+ T cell	rs184303531	A	G	0.7048	0.1587	0.0068	1	237230229	2920	9.28496e-06
CD8 on CD28+ CD45RA+ CD8+ T cell	rs191051785	G	A	-1.157	0.2492	0.0029	10	32003966	2920	3.56697e-06
CD8 on CD28+ CD45RA+ CD8+ T cell	rs28747043	G	A	-0.1487	0.03265	0.4195	6	32655508	2920	5.43e-06
CD8 on CD28+ CD45RA+ CD8+ T cell	rs404977	G	A	0.1277	0.02788	0.3692	11	35132267	2920	4.84395e-06
CD8 on CD28+ CD45RA+ CD8+ T cell	rs4691190	C	G	0.1404	0.02925	0.3	4	166319020	2920	1.66399e-06
CD8 on CD28+ CD45RA+ CD8+ T cell	rs517004	T	G	0.5458	0.1216	0.988	1	18664626	2920	7.40099e-06
CD8 on CD28+ CD45RA+ CD8+ T cell	rs58853189	A	G	0.1515	0.03419	0.1914	6	41532904	2920	9.72389e-06
CD8 on CD28+ CD45RA+ CD8+ T cell	rs6903896	A	G	-0.3411	0.04595	0.1269	6	31168029	2920	1.49314e-13
CD8 on CD28+ CD45RA+ CD8+ T cell	rs76872865	G	A	0.1866	0.04082	0.1214	12	10727673	2920	5.01996e-06
CD8 on CD28+ CD45RA+ CD8+ T cell	rs7935549	T	C	-0.1271	0.02792	0.3495	11	134312341	2920	5.55994e-06
CD8 on CD28+ CD45RA+ CD8+ T cell	rs80190728	G	A	-0.4219	0.09333	0.0211	17	47474902	2920	6.43206e-06
CD8 on CD28+ CD45RA+ CD8+ T cell	rs938487	G	A	-0.5168	0.02954	0.2476	2	87009488	2920	2.91072e-65
IgD+ CD38+ B cell %lymphocyte	rs10103048	C	A	0.126	0.02692	0.7321	8	130602281	3656	2.988e-06
IgD+ CD38+ B cell %lymphocyte	rs10821937	T	C	-0.116	0.02553	0.6458	10	63723909	3656	5.66304e-06
IgD+ CD38+ B cell %lymphocyte	rs10832409	A	G	0.1495	0.03227	0.1722	11	15377699	3656	3.73603e-06
IgD+ CD38+ B cell %lymphocyte	rs11068290	T	C	0.3875	0.07937	0.0231	12	110228055	3656	1.08901e-06
IgD+ CD38+ B cell %lymphocyte	rs11185560	A	G	-0.2347	0.05014	0.9375	7	190115	3656	2.95597e-06
IgD+ CD38+ B cell %lymphocyte	rs11682311	C	T	-0.1278	0.02599	0.3243	2	16464977	3656	9.105e-07
IgD+ CD38+ B cell %lymphocyte	rs117772462	A	T	-0.4644	0.09659	0.0159	7	48791017	3656	1.58599e-06
IgD+ CD38+ B cell %lymphocyte	rs13300113	T	A	0.1232	0.02752	0.2789	9	115678594	3656	7.74908e-06
IgD+ CD38+ B cell %lymphocyte	rs140380950	C	T	-0.3597	0.06402	0.0368	2	105587803	3656	2.067e-08
IgD+ CD38+ B cell %lymphocyte	rs17408660	G	A	-0.4731	0.1058	0.0129	12	27184482	3656	7.92501e-06
IgD+ CD38+ B cell %lymphocyte	rs1919856	G	A	0.1734	0.03817	0.108	1	247700906	3656	5.72506e-06
IgD+ CD38+ B cell %lymphocyte	rs2216762	C	T	-0.1525	0.03097	0.8141	16	84759446	3656	8.88403e-07
IgD+ CD38+ B cell %lymphocyte	rs2686423	G	A	0.3352	0.07432	0.9739	3	183195708	3656	6.66807e-06
IgD+ CD38+ B cell %lymphocyte	rs2857599	A	G	-0.1653	0.03649	0.1722	6	31562150	3656	6.07393e-06
IgD+ CD38+ B cell %lymphocyte	rs3811315	A	T	0.1771	0.03756	0.1157	14	22499870	3656	2.503e-06
IgD+ CD38+ B cell %lymphocyte	rs4907205	C	T	-0.1658	0.03741	0.1232	2	97558150	3656	9.60395e-06
IgD+ CD38+ B cell %lymphocyte	rs55708924	G	A	-0.3886	0.0872	0.0185	21	16767346	3656	8.58796e-06
IgD+ CD38+ B cell %lymphocyte	rs59879144	A	C	-0.4624	0.09688	0.0161	12	75564449	3656	1.88599e-06
IgD+ CD38+ B cell %lymphocyte	rs60521331	A	G	0.1158	0.02425	0.5022	17	8639905	3656	1.86299e-06
IgD+ CD38+ B cell %lymphocyte	rs75589249	T	C	-0.5382	0.1197	0.0107	14	43915569	3656	7.06708e-06
IgD+ CD38+ B cell %lymphocyte	rs76112278	A	G	-0.4243	0.08741	0.0194	4	15915069	3656	1.25901e-06
IgD+ CD38+ B cell %lymphocyte	rs76660971	A	G	-0.1368	0.02874	0.2299	5	18919526	3656	2.02502e-06
IgD+ CD38+ B cell %lymphocyte	rs7667070	C	T	-0.283	0.06349	0.0361	4	38379833	3656	8.55697e-06
IgD+ CD38+ B cell %lymphocyte	rs78658073	A	G	1.792	0.3659	0.001	5	498773	3656	1.011e-06
IgD+ CD38+ B cell %lymphocyte	rs80330977	A	G	-0.2327	0.04501	0.0814	5	158276610	3656	2.46598e-07
PDL-1 on monocyte	rs10103683	C	G	-0.1161	0.02543	0.3588	8	106272376	3629	5.18704e-06
PDL-1 on monocyte	rs10276990	A	C	0.198	0.04119	0.0971	7	16903052	3629	1.59401e-06
PDL-1 on monocyte	rs10454715	C	T	-0.5927	0.1319	0.0092	18	48996522	3629	7.20493e-06
PDL-1 on monocyte	rs11038817	T	C	0.2878	0.06275	0.0397	11	46226004	3629	4.66498e-06
PDL-1 on monocyte	rs12953239	A	G	-0.4006	0.08485	0.0205	17	35199795	3629	2.43198e-06
PDL-1 on monocyte	rs147810622	G	C	-0.5881	0.0998	0.0163	7	151910695	3629	4.15097e-09
PDL-1 on monocyte	rs17851876	T	G	0.2938	0.06547	0.0384	16	67979423	3629	7.40696e-06
PDL-1 on monocyte	rs2569177	T	G	0.1298	0.02689	0.3057	5	139992162	3629	1.447e-06
PDL-1 on monocyte	rs4809811	T	C	-0.1168	0.02527	0.6065	20	49351740	3629	3.89996e-06
PDL-1 on monocyte	rs4908637	A	G	0.3251	0.07219	0.0316	1	7482757	3629	6.89208e-06
PDL-1 on monocyte	rs73160029	C	T	-0.5295	0.1151	0.0117	7	151523758	3629	4.38399e-06
PDL-1 on monocyte	rs74538501	T	C	-1.394	0.2885	0.0019	5	23367000	3629	1.40001e-06
PDL-1 on monocyte	rs75567064	A	G	0.1914	0.03824	0.1222	20	48898441	3629	5.84104e-07
PDL-1 on monocyte	rs8089422	A	G	-0.2397	0.05252	0.0565	18	54525353	3629	5.19697e-06
PDL-1 on monocyte	rs9427401	G	C	-0.2725	0.02916	0.2313	1	161492175	3629	1.53497e-20
CD45 on HLA DR+ CD8+ T cell	rs10105402	T	C	0.1601	0.03244	0.2067	8	131518417	3060	8.45298e-07
CD45 on HLA DR+ CD8+ T cell	rs10151675	A	T	-0.1464	0.03275	0.2044	14	77594914	3060	8.06696e-06
CD45 on HLA DR+ CD8+ T cell	rs12127496	C	A	0.185	0.04157	0.1136	1	198723915	3060	8.8249e-06
CD45 on HLA DR+ CD8+ T cell	rs12335987	C	A	-0.2974	0.06197	0.0462	9	13235045	3060	1.66498e-06
CD45 on HLA DR+ CD8+ T cell	rs12820360	A	T	-1.122	0.213	0.0038	12	82099799	3060	1.495e-07
CD45 on HLA DR+ CD8+ T cell	rs137878176	T	A	2.7	0.5402	0.0005	2	51742547	3060	6.10394e-07
CD45 on HLA DR+ CD8+ T cell	rs141959698	A	G	-1.818	0.3797	0.0011	15	81676142	3060	1.76999e-06
CD45 on HLA DR+ CD8+ T cell	rs16925130	C	T	-0.4926	0.09706	0.0185	9	100660122	3060	4.09204e-07
CD45 on HLA DR+ CD8+ T cell	rs17132647	A	G	-0.1781	0.0358	0.167	4	2491695	3060	6.87702e-07
CD45 on HLA DR+ CD8+ T cell	rs185352219	T	C	0.7788	0.1595	0.0074	3	129008805	3060	1.10301e-06
CD45 on HLA DR+ CD8+ T cell	rs2582093	T	C	-0.1208	0.02703	0.3712	3	183533376	3060	8.10905e-06
CD45 on HLA DR+ CD8+ T cell	rs3116989	T	G	-0.1494	0.03143	0.2685	6	33099538	3060	2.10402e-06
CD45 on HLA DR+ CD8+ T cell	rs578355	G	A	0.1347	0.02876	0.7039	8	102483098	3060	2.93697e-06
CD45 on HLA DR+ CD8+ T cell	rs72773782	G	A	0.4448	0.09149	0.0208	5	75531539	3060	1.22301e-06
CD45 on HLA DR+ CD8+ T cell	rs75453573	C	T	-0.2469	0.05481	0.06	2	192777430	3060	6.91704e-06
CD45 on HLA DR+ CD8+ T cell	rs7559619	G	A	0.145	0.02806	0.3446	2	38892207	3060	2.54601e-07
CD45 on HLA DR+ CD8+ T cell	rs75760442	A	T	-0.9807	0.2171	0.0036	3	122783073	3060	6.51193e-06
CD45 on HLA DR+ CD8+ T cell	rs8071409	G	A	-0.1344	0.02851	0.3129	17	36030219	3060	2.52302e-06
CD28- CD8dim T cell Absolute Count	rs10107063	C	T	-0.6397	0.1366	0.0091	8	123562235	3408	2.93697e-06
CD28- CD8dim T cell Absolute Count	rs10772894	G	A	-0.2226	0.04792	0.0753	12	16263287	3408	3.52996e-06
CD28- CD8dim T cell Absolute Count	rs111273508	A	G	0.5414	0.118	0.0117	6	25330739	3408	4.622e-06
CD28- CD8dim T cell Absolute Count	rs111748563	G	A	0.2783	0.05843	0.0503	19	17901533	3408	1.992e-06
CD28- CD8dim T cell Absolute Count	rs115125396	C	T	0.2114	0.04624	0.0855	2	147306619	3408	4.99701e-06
CD28- CD8dim T cell Absolute Count	rs115695595	T	A	-0.243	0.05333	0.0625	6	45300097	3408	5.36303e-06
CD28- CD8dim T cell Absolute Count	rs12185529	A	G	0.3958	0.08382	0.0235	19	3059754	3408	2.427e-06
CD28- CD8dim T cell Absolute Count	rs12204116	C	T	-0.1732	0.03742	0.1389	6	91469768	3408	3.82199e-06
CD28- CD8dim T cell Absolute Count	rs12986962	G	A	-0.1568	0.0284	0.2826	2	111808558	3408	3.58501e-08
CD28- CD8dim T cell Absolute Count	rs13207893	C	T	-0.1446	0.0314	0.2961	6	32586922	3408	4.27799e-06
CD28- CD8dim T cell Absolute Count	rs139090356	G	A	0.9354	0.2026	0.004	2	7451357	3408	4.03097e-06
CD28- CD8dim T cell Absolute Count	rs139249541	G	A	0.4038	0.07526	0.0314	6	102294761	3408	8.62005e-08
CD28- CD8dim T cell Absolute Count	rs142837365	G	A	-0.8597	0.1898	0.0044	22	41271935	3408	6.14002e-06
CD28- CD8dim T cell Absolute Count	rs35947132	A	G	0.2001	0.04379	0.0942	10	72360387	3408	5.05697e-06
CD28- CD8dim T cell Absolute Count	rs483239	T	C	-0.128	0.02872	0.2931	10	96989103	3408	8.56604e-06
CD28- CD8dim T cell Absolute Count	rs535307	G	A	-0.1242	0.02643	0.636	7	105345398	3408	2.72898e-06
CD28- CD8dim T cell Absolute Count	rs58745116	A	G	0.1662	0.02565	0.5219	17	33803592	3408	1.05201e-10
CD28- CD8dim T cell Absolute Count	rs626030	G	T	0.3043	0.06645	0.9607	7	51947089	3408	4.81504e-06
CD28- CD8dim T cell Absolute Count	rs7152367	A	G	0.4723	0.09988	0.0161	14	66292007	3408	2.35201e-06
CD28- CD8dim T cell Absolute Count	rs7448311	C	T	-0.1263	0.02665	0.3703	5	95643248	3408	2.21998e-06
CD28- CD8dim T cell Absolute Count	rs75436543	T	C	-1.111	0.2476	0.0025	1	239777743	3408	7.46002e-06
CD28- CD8dim T cell Absolute Count	rs76396396	A	T	0.5035	0.1114	0.0135	7	17214739	3408	6.40693e-06
CD28- CD8dim T cell Absolute Count	rs79122093	G	A	0.3929	0.07727	0.029	6	101593157	3408	3.86803e-07
CD28- CD8dim T cell Absolute Count	rs7937886	T	G	-0.1279	0.02659	0.3787	11	81903744	3408	1.57899e-06
CD28- CD8dim T cell Absolute Count	rs79597088	A	G	0.5682	0.1277	0.0103	3	74344603	3408	8.95901e-06
CD28- CD8dim T cell Absolute Count	rs7990259	G	A	0.1712	0.03605	0.8499	13	85954085	3408	2.121e-06
CD28- CD8dim T cell Absolute Count	rs80109323	T	C	1.692	0.347	0.0013	10	133227859	3408	1.14101e-06
CD28- CD8dim T cell Absolute Count	rs9836603	T	C	-0.1164	0.02589	0.3804	3	191611972	3408	7.19499e-06
IgD+ CD38- B cell %B cell	rs10111625	G	A	-0.1169	0.02611	0.5384	8	79595404	3657	7.72094e-06
IgD+ CD38- B cell %B cell	rs10254361	T	G	0.1333	0.02899	0.2404	7	119564205	3657	4.40099e-06
IgD+ CD38- B cell %B cell	rs10444793	A	G	-0.4608	0.09102	0.018	15	44517689	3657	4.34901e-07
IgD+ CD38- B cell %B cell	rs113398446	C	A	0.1793	0.03256	0.1687	6	161871755	3657	3.91201e-08
IgD+ CD38- B cell %B cell	rs115802369	G	A	-0.4129	0.0922	0.0175	6	5380890	3657	7.76497e-06
IgD+ CD38- B cell %B cell	rs147135384	C	T	-2.756	0.6192	0.0004	15	40195637	3657	8.78294e-06
IgD+ CD38- B cell %B cell	rs148952274	T	C	-2.911	0.6469	0.0004	9	37982527	3657	7.01003e-06
IgD+ CD38- B cell %B cell	rs1512044	A	G	0.202	0.03882	0.1084	3	188624425	3657	2.07e-07
IgD+ CD38- B cell %B cell	rs181771926	A	G	-0.5276	0.1101	0.0126	16	52294553	3657	1.73002e-06
IgD+ CD38- B cell %B cell	rs1959342	T	A	0.112	0.02529	0.3589	14	20673865	3657	9.81002e-06
IgD+ CD38- B cell %B cell	rs2251199	G	A	0.1168	0.02572	0.628	8	14671281	3657	5.73799e-06
IgD+ CD38- B cell %B cell	rs329966	G	A	0.1246	0.02445	0.5425	19	53070617	3657	3.62702e-07
IgD+ CD38- B cell %B cell	rs34843244	T	A	0.308	0.06835	0.033	5	90267368	3657	6.80597e-06
IgD+ CD38- B cell %B cell	rs35050775	T	G	0.3463	0.07724	0.0268	20	8003880	3657	7.53894e-06
IgD+ CD38- B cell %B cell	rs62502412	T	A	0.1209	0.02712	0.2759	8	28265475	3657	8.58401e-06
IgD+ CD38- B cell %B cell	rs7012048	C	T	0.1407	0.0311	0.1874	8	29631839	3657	6.25403e-06
IgD+ CD38- B cell %B cell	rs73909843	C	T	-0.2138	0.04629	0.0764	20	49554764	3657	4.00904e-06
IgD+ CD38- B cell %B cell	rs76376526	T	C	0.4948	0.1101	0.0133	4	109408667	3657	7.20593e-06
IgD+ CD38- B cell %B cell	rs77762131	C	G	0.3388	0.05748	0.045	14	96205838	3657	4.101e-09
IgD+ CD38- B cell %B cell	rs78009119	G	T	-0.4914	0.1063	0.0137	5	136421498	3657	3.88401e-06
IgD+ CD38- B cell %B cell	rs79870102	G	A	0.9733	0.216	0.0033	12	66341509	3657	6.83502e-06
IgD+ CD38- B cell %B cell	rs80032720	A	G	0.2539	0.05434	0.0734	6	32384933	3657	3.08901e-06
CD33+ HLA DR+ CD14dim Absolute Count	rs10112702	G	C	-0.2209	0.04185	0.2034	8	127626066	1858	1.464e-07
CD33+ HLA DR+ CD14dim Absolute Count	rs112790132	A	G	-0.7381	0.1481	0.0118	3	115423600	1858	6.81993e-07
CD33+ HLA DR+ CD14dim Absolute Count	rs113771439	A	G	0.1922	0.03902	0.2279	18	5326964	1858	9.1199e-07
CD33+ HLA DR+ CD14dim Absolute Count	rs115048709	T	C	-0.3	0.06637	0.0659	1	87894430	1858	6.56705e-06
CD33+ HLA DR+ CD14dim Absolute Count	rs11618675	A	G	0.4989	0.1078	0.025	13	49307675	1858	3.94403e-06
CD33+ HLA DR+ CD14dim Absolute Count	rs117285079	G	C	-0.3785	0.08296	0.0401	18	4762780	1858	5.36896e-06
CD33+ HLA DR+ CD14dim Absolute Count	rs139406769	G	A	0.9302	0.2088	0.0057	3	178041850	1858	8.89795e-06
CD33+ HLA DR+ CD14dim Absolute Count	rs142206516	A	G	3.667	0.8104	0.0005	4	130010719	1858	6.42599e-06
CD33+ HLA DR+ CD14dim Absolute Count	rs142786778	A	G	-1.725	0.3728	0.0019	6	23419953	1858	3.96196e-06
CD33+ HLA DR+ CD14dim Absolute Count	rs143612223	T	A	3.383	0.6763	0.0005	10	112429560	1858	6.22702e-07
CD33+ HLA DR+ CD14dim Absolute Count	rs145382040	G	C	0.6809	0.1536	0.0118	6	25721374	1858	9.84306e-06
CD33+ HLA DR+ CD14dim Absolute Count	rs182908654	C	T	-2.178	0.4366	0.0019	7	141084101	1858	6.68005e-07
CD33+ HLA DR+ CD14dim Absolute Count	rs1865405	C	A	-0.2028	0.04552	0.1596	5	136614606	1858	8.88198e-06
CD33+ HLA DR+ CD14dim Absolute Count	rs187876923	T	C	0.5732	0.1195	0.0215	6	125217867	1858	1.74301e-06
CD33+ HLA DR+ CD14dim Absolute Count	rs2695824	T	A	-0.2236	0.04964	0.8743	11	131554552	1858	7.09104e-06
CD33+ HLA DR+ CD14dim Absolute Count	rs3770997	C	T	0.159	0.03528	0.3103	2	206649338	1858	6.96194e-06
CD33+ HLA DR+ CD14dim Absolute Count	rs3865444	A	C	-0.3278	0.03915	0.2131	19	51727962	1858	1.08493e-16
CD33+ HLA DR+ CD14dim Absolute Count	rs5020267	G	A	0.2123	0.04676	0.1453	2	147077389	1858	5.95196e-06
CD33+ HLA DR+ CD14dim Absolute Count	rs55652412	T	C	0.5837	0.1296	0.0172	6	135488750	1858	7.04093e-06
CD33+ HLA DR+ CD14dim Absolute Count	rs56151283	G	A	-0.5483	0.1205	0.0196	3	150895562	1858	5.665e-06
CD33+ HLA DR+ CD14dim Absolute Count	rs7074380	A	T	0.292	0.06507	0.0675	10	43466121	1858	7.65191e-06
CD33+ HLA DR+ CD14dim Absolute Count	rs7180375	C	T	0.158	0.03442	0.4241	15	79157379	1858	4.72803e-06
CD33+ HLA DR+ CD14dim Absolute Count	rs73039451	A	G	-0.3852	0.0843	0.0385	19	33617508	1858	5.22396e-06
CD33+ HLA DR+ CD14dim Absolute Count	rs74253876	T	C	-0.2252	0.03955	0.2177	18	5858361	1858	1.45001e-08
CD33+ HLA DR+ CD14dim Absolute Count	rs75779179	G	C	-0.662	0.1464	0.0126	3	14581493	1858	6.48694e-06
CD33+ HLA DR+ CD14dim Absolute Count	rs76694877	G	T	-0.3759	0.07589	0.0492	3	27966223	1858	7.955e-07
CD33+ HLA DR+ CD14dim Absolute Count	rs77594041	T	C	0.9334	0.2001	0.0065	20	20080535	1858	3.31703e-06
CD33+ HLA DR+ CD14dim Absolute Count	rs9548748	T	C	0.1603	0.03302	0.4774	13	39950178	1858	1.30599e-06
CD4RA on Terminally Differentiated CD4+ T cell	rs10114587	G	A	-0.2921	0.06387	0.0462	9	133795282	2903	4.99597e-06
CD4RA on Terminally Differentiated CD4+ T cell	rs10815513	A	G	-0.1382	0.03076	0.2687	9	7088522	2903	7.284e-06
CD4RA on Terminally Differentiated CD4+ T cell	rs111916169	T	A	0.6182	0.1318	0.0107	5	78137524	2903	2.848e-06
CD4RA on Terminally Differentiated CD4+ T cell	rs11579717	A	G	1.19	0.202	0.0045	1	199999121	2903	4.314e-09
CD4RA on Terminally Differentiated CD4+ T cell	rs116345427	A	G	1.005	0.224	0.0038	3	146702237	2903	7.50395e-06
CD4RA on Terminally Differentiated CD4+ T cell	rs11652274	A	G	-0.1887	0.04162	0.1194	17	26010931	2903	6.04102e-06
CD4RA on Terminally Differentiated CD4+ T cell	rs116794175	C	T	0.8908	0.201	0.0047	1	194010208	2903	9.63896e-06
CD4RA on Terminally Differentiated CD4+ T cell	rs117931526	C	T	-2.267	0.4975	0.0007	6	117716047	2903	5.40605e-06
CD4RA on Terminally Differentiated CD4+ T cell	rs13269202	C	G	-0.204	0.04559	0.0973	8	70924735	2903	7.95207e-06
CD4RA on Terminally Differentiated CD4+ T cell	rs1328601	C	T	-0.5667	0.1272	0.9879	10	125153605	2903	8.77607e-06
CD4RA on Terminally Differentiated CD4+ T cell	rs13292669	C	T	-0.1525	0.03426	0.1938	9	132659104	2903	8.90492e-06
CD4RA on Terminally Differentiated CD4+ T cell	rs141541045	T	A	0.9638	0.1767	0.0059	1	182131075	2903	5.32599e-08
CD4RA on Terminally Differentiated CD4+ T cell	rs147201746	A	G	-0.6008	0.1219	0.0126	2	15706963	2903	8.72107e-07
CD4RA on Terminally Differentiated CD4+ T cell	rs1504496	A	G	0.3839	0.08369	0.0264	4	45951996	2903	4.68101e-06
CD4RA on Terminally Differentiated CD4+ T cell	rs17777079	T	A	0.3498	0.0733	0.0363	5	100081982	2903	1.91801e-06
CD4RA on Terminally Differentiated CD4+ T cell	rs181435089	T	C	-0.4158	0.08674	0.025	6	69234703	2903	1.71601e-06
CD4RA on Terminally Differentiated CD4+ T cell	rs1861266	C	A	0.1564	0.03457	0.1891	2	40283459	2903	6.34293e-06
CD4RA on Terminally Differentiated CD4+ T cell	rs2188219	C	G	-0.1239	0.02773	0.3998	17	5923525	2903	8.20692e-06
CD4RA on Terminally Differentiated CD4+ T cell	rs34645541	A	C	0.7022	0.1408	0.0096	1	195875605	2903	6.52499e-07
CD4RA on Terminally Differentiated CD4+ T cell	rs4261817	C	T	0.1204	0.02699	0.4786	22	49045798	2903	8.47891e-06
CD4RA on Terminally Differentiated CD4+ T cell	rs4670907	T	C	-0.2086	0.04381	0.8898	2	39278066	2903	2.01002e-06
CD4RA on Terminally Differentiated CD4+ T cell	rs4974277	T	A	0.3207	0.06869	0.0412	3	70625844	2903	3.155e-06
CD4RA on Terminally Differentiated CD4+ T cell	rs541367304	A	G	2.073	0.2799	0.0033	1	198283058	2903	1.70216e-13
CD4RA on Terminally Differentiated CD4+ T cell	rs56049135	G	C	-2.141	0.4098	0.001	12	102381732	2903	1.874e-07
CD4RA on Terminally Differentiated CD4+ T cell	rs7559619	G	A	-0.2144	0.02871	0.3455	2	38892207	2903	1.08993e-13
CD4RA on Terminally Differentiated CD4+ T cell	rs76295302	C	G	0.2711	0.06061	0.051	10	2556079	2903	8.046e-06
CD4RA on Terminally Differentiated CD4+ T cell	rs78528853	G	A	0.4624	0.1037	0.0177	3	26352969	2903	8.52707e-06
CD4RA on Terminally Differentiated CD4+ T cell	rs78804476	A	G	1.623	0.355	0.0016	19	662832	2903	5.03698e-06
CD4RA on Terminally Differentiated CD4+ T cell	rs7894393	C	T	0.1644	0.03689	0.1638	10	100120872	2903	8.70001e-06
CD4RA on Terminally Differentiated CD4+ T cell	rs78948498	G	C	0.1761	0.03794	0.1485	8	77159185	2903	3.597e-06
CD4RA on Terminally Differentiated CD4+ T cell	rs822833	T	C	-0.1386	0.02992	0.3009	1	234954585	2903	3.77103e-06
CD4RA on Terminally Differentiated CD4+ T cell	rs929785	C	T	0.1273	0.02819	0.6428	5	159153268	2903	6.54696e-06
CD4RA on Terminally Differentiated CD4+ T cell	rs931816	G	A	0.1874	0.04181	0.8803	7	9679455	2903	7.69697e-06
CD4 on CD45RA+ CD4+ T cell	rs10115790	A	G	-0.1469	0.03202	0.2312	9	7345304	2911	4.678e-06
CD4 on CD45RA+ CD4+ T cell	rs10501464	C	T	-0.166	0.03709	0.1721	11	80053454	2911	7.91207e-06
CD4 on CD45RA+ CD4+ T cell	rs11073860	A	G	-0.4282	0.09624	0.0201	15	89934406	2911	8.95509e-06
CD4 on CD45RA+ CD4+ T cell	rs11569383	G	C	-0.3495	0.07748	0.0319	12	6557758	2911	6.69206e-06
CD4 on CD45RA+ CD4+ T cell	rs11584966	G	A	-0.2921	0.06245	0.05	1	226382922	2911	3.05197e-06
CD4 on CD45RA+ CD4+ T cell	rs11615628	A	G	-0.3264	0.03137	0.2465	12	6903631	2911	6.461e-25
CD4 on CD45RA+ CD4+ T cell	rs11807869	T	C	0.2431	0.05433	0.0682	1	244370098	2911	7.92392e-06
CD4 on CD45RA+ CD4+ T cell	rs118120903	T	C	-0.3735	0.084	0.0285	8	30276043	2911	9.05503e-06
CD4 on CD45RA+ CD4+ T cell	rs144911886	T	C	-0.8342	0.1853	0.0053	4	190091645	2911	7.00197e-06
CD4 on CD45RA+ CD4+ T cell	rs147954895	C	A	0.8449	0.1855	0.0053	10	3259982	2911	5.47697e-06
CD4 on CD45RA+ CD4+ T cell	rs16831529	T	C	0.2211	0.04925	0.0869	2	153519768	2911	7.40798e-06
CD4 on CD45RA+ CD4+ T cell	rs184697850	T	C	0.5163	0.116	0.0151	2	80753761	2911	8.87708e-06
CD4 on CD45RA+ CD4+ T cell	rs2960460	T	C	0.1554	0.03445	0.2063	7	77638859	2911	6.68806e-06
CD4 on CD45RA+ CD4+ T cell	rs3129267	G	C	-0.2179	0.03427	0.7734	6	33098896	2911	2.339e-10
CD4 on CD45RA+ CD4+ T cell	rs4487854	G	A	-0.3762	0.0774	0.9681	9	137844723	2911	1.237e-06
CD4 on CD45RA+ CD4+ T cell	rs547243038	T	C	-0.3844	0.08263	0.0283	13	52619467	2911	3.43803e-06
CD4 on CD45RA+ CD4+ T cell	rs56253058	T	A	0.4797	0.1074	0.9825	3	5485591	2911	8.29106e-06
CD4 on CD45RA+ CD4+ T cell	rs61951572	C	T	0.3779	0.08154	0.0325	13	70982795	2911	3.74102e-06
CD4 on CD45RA+ CD4+ T cell	rs62027494	G	C	-1.089	0.2421	0.0038	15	94203188	2911	7.18406e-06
CD4 on CD45RA+ CD4+ T cell	rs6580816	T	C	0.1345	0.02997	0.6831	12	51622418	2911	7.51294e-06
CD4 on CD45RA+ CD4+ T cell	rs72712872	C	T	0.529	0.1189	0.0136	1	160982770	2911	8.91005e-06
CD4 on CD45RA+ CD4+ T cell	rs74604607	T	A	0.196	0.04419	0.1092	5	52143523	2911	9.58208e-06
CD4 on CD45RA+ CD4+ T cell	rs7827166	A	G	0.4894	0.1103	0.0156	8	15773120	2911	9.3981e-06
CD4 on CD45RA+ CD4+ T cell	rs8009128	A	G	-0.2001	0.04426	0.887	14	33560928	2911	6.39102e-06
CD4 on CD45RA+ CD4+ T cell	rs8011224	A	T	0.1394	0.02811	0.601	14	65969670	2911	7.53894e-07
CD4 on CD45RA+ CD4+ T cell	rs9939476	A	G	-0.1267	0.02835	0.3841	16	65846028	2911	8.16996e-06
CD4 on CD45RA+ CD4+ T cell	rs9992090	T	C	-0.1399	0.03033	0.291	4	150982870	2911	4.15403e-06
Activated CD4 regulatory T cell %CD4+ T cell	rs10116430	G	C	-0.128	0.02868	0.2991	9	11644911	3437	8.38996e-06
[truncated: 15,567 more rows]

## Sheet: Table S4
Table S4. The instruments of bacterial pneumonia
exposure	SNP	effect_allele	other_allele	beta	se	eaf	chr	pos	p-value
Bacterial pneumonia	rs28415845	C	T	-0.0678907	0.0117623	0.663993	11	1151933	7.83989e-09
Bacterial pneumonia	rs35198997	C	T	0.0861965	0.0122292	0.284227	1	159740578	1.81009e-12
Bacterial pneumonia	rs484765	T	C	-0.104145	0.0207025	0.083456	7	54675171	4.89091e-07
Bacterial pneumonia	rs55781567	G	C	0.0568419	0.011751	0.333408	15	78565644	1.31698e-06
Bacterial pneumonia	rs62300379	T	A	-0.108911	0.0238107	0.0649659	4	80216497	4.78476e-06
Bacterial pneumonia	rs66915857	C	A	0.0699551	0.0142843	0.179945	5	111718162	9.71516e-07
Bacterial pneumonia	rs6847365	C	T	0.191342	0.0383542	0.0195284	4	154311994	6.07533e-07
Bacterial pneumonia	rs6883030	C	A	0.116991	0.0249008	0.0499888	5	79401852	2.62355e-06
Bacterial pneumonia	rs9429730	G	T	-0.0685508	0.0116275	0.653305	1	113817445	3.73388e-09
Bacterial pneumonia	rs28415845	C	T	-0.0678907	0.0117623	0.663993	11	1151933	7.83989e-09
Bacterial pneumonia	rs35198997	C	T	0.0861965	0.0122292	0.284227	1	159740578	1.81009e-12
Bacterial pneumonia	rs484765	T	C	-0.104145	0.0207025	0.083456	7	54675171	4.89091e-07
Bacterial pneumonia	rs55781567	G	C	0.0568419	0.011751	0.333408	15	78565644	1.31698e-06
Bacterial pneumonia	rs62300379	T	A	-0.108911	0.0238107	0.0649659	4	80216497	4.78476e-06
Bacterial pneumonia	rs66915857	C	A	0.0699551	0.0142843	0.179945	5	111718162	9.71516e-07
Bacterial pneumonia	rs6847365	C	T	0.191342	0.0383542	0.0195284	4	154311994	6.07533e-07
Bacterial pneumonia	rs6883030	C	A	0.116991	0.0249008	0.0499888	5	79401852	2.62355e-06
Bacterial pneumonia	rs9429730	G	T	-0.0685508	0.0116275	0.653305	1	113817445	3.73388e-09
Bacterial pneumonia	rs28415845	C	T	-0.0678907	0.0117623	0.663993	11	1151933	7.83989e-09
Bacterial pneumonia	rs35198997	C	T	0.0861965	0.0122292	0.284227	1	159740578	1.81009e-12
Bacterial pneumonia	rs484765	T	C	-0.104145	0.0207025	0.083456	7	54675171	4.89091e-07
Bacterial pneumonia	rs55781567	G	C	0.0568419	0.011751	0.333408	15	78565644	1.31698e-06
Bacterial pneumonia	rs62300379	T	A	-0.108911	0.0238107	0.0649659	4	80216497	4.78476e-06
Bacterial pneumonia	rs66915857	C	A	0.0699551	0.0142843	0.179945	5	111718162	9.71516e-07
Bacterial pneumonia	rs6847365	C	T	0.191342	0.0383542	0.0195284	4	154311994	6.07533e-07
Bacterial pneumonia	rs6883030	C	A	0.116991	0.0249008	0.0499888	5	79401852	2.62355e-06
Bacterial pneumonia	rs9429730	G	T	-0.0685508	0.0116275	0.653305	1	113817445	3.73388e-09
Bacterial pneumonia	rs28415845	C	T	-0.0678907	0.0117623	0.663993	11	1151933	7.83989e-09
Bacterial pneumonia	rs35198997	C	T	0.0861965	0.0122292	0.284227	1	159740578	1.81009e-12
Bacterial pneumonia	rs484765	T	C	-0.104145	0.0207025	0.083456	7	54675171	4.89091e-07
Bacterial pneumonia	rs55781567	G	C	0.0568419	0.011751	0.333408	15	78565644	1.31698e-06
Bacterial pneumonia	rs62300379	T	A	-0.108911	0.0238107	0.0649659	4	80216497	4.78476e-06
Bacterial pneumonia	rs66915857	C	A	0.0699551	0.0142843	0.179945	5	111718162	9.71516e-07
Bacterial pneumonia	rs6847365	C	T	0.191342	0.0383542	0.0195284	4	154311994	6.07533e-07
Bacterial pneumonia	rs6883030	C	A	0.116991	0.0249008	0.0499888	5	79401852	2.62355e-06
Bacterial pneumonia	rs9429730	G	T	-0.0685508	0.0116275	0.653305	1	113817445	3.73388e-09
Bacterial pneumonia	rs28415845	C	T	-0.0678907	0.0117623	0.663993	11	1151933	7.83989e-09
Bacterial pneumonia	rs35198997	C	T	0.0861965	0.0122292	0.284227	1	159740578	1.81009e-12
Bacterial pneumonia	rs484765	T	C	-0.104145	0.0207025	0.083456	7	54675171	4.89091e-07
Bacterial pneumonia	rs55781567	G	C	0.0568419	0.011751	0.333408	15	78565644	1.31698e-06
Bacterial pneumonia	rs62300379	T	A	-0.108911	0.0238107	0.0649659	4	80216497	4.78476e-06
Bacterial pneumonia	rs66915857	C	A	0.0699551	0.0142843	0.179945	5	111718162	9.71516e-07
Bacterial pneumonia	rs6847365	C	T	0.191342	0.0383542	0.0195284	4	154311994	6.07533e-07
Bacterial pneumonia	rs6883030	C	A	0.116991	0.0249008	0.0499888	5	79401852	2.62355e-06
Bacterial pneumonia	rs9429730	G	T	-0.0685508	0.0116275	0.653305	1	113817445	3.73388e-09
Bacterial pneumonia	rs28415845	C	T	-0.0678907	0.0117623	0.663993	11	1151933	7.83989e-09
Bacterial pneumonia	rs35198997	C	T	0.0861965	0.0122292	0.284227	1	159740578	1.81009e-12
Bacterial pneumonia	rs484765	T	C	-0.104145	0.0207025	0.083456	7	54675171	4.89091e-07
Bacterial pneumonia	rs55781567	G	C	0.0568419	0.011751	0.333408	15	78565644	1.31698e-06
Bacterial pneumonia	rs62300379	T	A	-0.108911	0.0238107	0.0649659	4	80216497	4.78476e-06
Bacterial pneumonia	rs66915857	C	A	0.0699551	0.0142843	0.179945	5	111718162	9.71516e-07
Bacterial pneumonia	rs6847365	C	T	0.191342	0.0383542	0.0195284	4	154311994	6.07533e-07
Bacterial pneumonia	rs6883030	C	A	0.116991	0.0249008	0.0499888	5	79401852	2.62355e-06
Bacterial pneumonia	rs9429730	G	T	-0.0685508	0.0116275	0.653305	1	113817445	3.73388e-09
Bacterial pneumonia	rs28415845	C	T	-0.0678907	0.0117623	0.663993	11	1151933	7.83989e-09
Bacterial pneumonia	rs35198997	C	T	0.0861965	0.0122292	0.284227	1	159740578	1.81009e-12
Bacterial pneumonia	rs484765	T	C	-0.104145	0.0207025	0.083456	7	54675171	4.89091e-07
Bacterial pneumonia	rs55781567	G	C	0.0568419	0.011751	0.333408	15	78565644	1.31698e-06
Bacterial pneumonia	rs62300379	T	A	-0.108911	0.0238107	0.0649659	4	80216497	4.78476e-06
Bacterial pneumonia	rs66915857	C	A	0.0699551	0.0142843	0.179945	5	111718162	9.71516e-07
Bacterial pneumonia	rs6847365	C	T	0.191342	0.0383542	0.0195284	4	154311994	6.07533e-07
Bacterial pneumonia	rs6883030	C	A	0.116991	0.0249008	0.0499888	5	79401852	2.62355e-06
Bacterial pneumonia	rs9429730	G	T	-0.0685508	0.0116275	0.653305	1	113817445	3.73388e-09
Bacterial pneumonia	rs28415845	C	T	-0.0678907	0.0117623	0.663993	11	1151933	7.83989e-09
Bacterial pneumonia	rs35198997	C	T	0.0861965	0.0122292	0.284227	1	159740578	1.81009e-12
Bacterial pneumonia	rs484765	T	C	-0.104145	0.0207025	0.083456	7	54675171	4.89091e-07
Bacterial pneumonia	rs55781567	G	C	0.0568419	0.011751	0.333408	15	78565644	1.31698e-06
Bacterial pneumonia	rs62300379	T	A	-0.108911	0.0238107	0.0649659	4	80216497	4.78476e-06
Bacterial pneumonia	rs66915857	C	A	0.0699551	0.0142843	0.179945	5	111718162	9.71516e-07
Bacterial pneumonia	rs6847365	C	T	0.191342	0.0383542	0.0195284	4	154311994	6.07533e-07
Bacterial pneumonia	rs6883030	C	A	0.116991	0.0249008	0.0499888	5	79401852	2.62355e-06
Bacterial pneumonia	rs9429730	G	T	-0.0685508	0.0116275	0.653305	1	113817445	3.73388e-09
Bacterial pneumonia	rs28415845	C	T	-0.0678907	0.0117623	0.663993	11	1151933	7.83989e-09
Bacterial pneumonia	rs35198997	C	T	0.0861965	0.0122292	0.284227	1	159740578	1.81009e-12
Bacterial pneumonia	rs484765	T	C	-0.104145	0.0207025	0.083456	7	54675171	4.89091e-07
Bacterial pneumonia	rs55781567	G	C	0.0568419	0.011751	0.333408	15	78565644	1.31698e-06
Bacterial pneumonia	rs62300379	T	A	-0.108911	0.0238107	0.0649659	4	80216497	4.78476e-06
Bacterial pneumonia	rs66915857	C	A	0.0699551	0.0142843	0.179945	5	111718162	9.71516e-07
Bacterial pneumonia	rs6847365	C	T	0.191342	0.0383542	0.0195284	4	154311994	6.07533e-07
Bacterial pneumonia	rs6883030	C	A	0.116991	0.0249008	0.0499888	5	79401852	2.62355e-06
Bacterial pneumonia	rs9429730	G	T	-0.0685508	0.0116275	0.653305	1	113817445	3.73388e-09
Bacterial pneumonia	rs28415845	C	T	-0.0678907	0.0117623	0.663993	11	1151933	7.83989e-09
Bacterial pneumonia	rs35198997	C	T	0.0861965	0.0122292	0.284227	1	159740578	1.81009e-12
Bacterial pneumonia	rs484765	T	C	-0.104145	0.0207025	0.083456	7	54675171	4.89091e-07
Bacterial pneumonia	rs55781567	G	C	0.0568419	0.011751	0.333408	15	78565644	1.31698e-06
Bacterial pneumonia	rs62300379	T	A	-0.108911	0.0238107	0.0649659	4	80216497	4.78476e-06
Bacterial pneumonia	rs66915857	C	A	0.0699551	0.0142843	0.179945	5	111718162	9.71516e-07
Bacterial pneumonia	rs6847365	C	T	0.191342	0.0383542	0.0195284	4	154311994	6.07533e-07
Bacterial pneumonia	rs6883030	C	A	0.116991	0.0249008	0.0499888	5	79401852	2.62355e-06
Bacterial pneumonia	rs9429730	G	T	-0.0685508	0.0116275	0.653305	1	113817445	3.73388e-09
Bacterial pneumonia	rs28415845	C	T	-0.0678907	0.0117623	0.663993	11	1151933	7.83989e-09
Bacterial pneumonia	rs35198997	C	T	0.0861965	0.0122292	0.284227	1	159740578	1.81009e-12
Bacterial pneumonia	rs484765	T	C	-0.104145	0.0207025	0.083456	7	54675171	4.89091e-07
Bacterial pneumonia	rs55781567	G	C	0.0568419	0.011751	0.333408	15	78565644	1.31698e-06
Bacterial pneumonia	rs62300379	T	A	-0.108911	0.0238107	0.0649659	4	80216497	4.78476e-06
Bacterial pneumonia	rs66915857	C	A	0.0699551	0.0142843	0.179945	5	111718162	9.71516e-07
Bacterial pneumonia	rs6847365	C	T	0.191342	0.0383542	0.0195284	4	154311994	6.07533e-07
Bacterial pneumonia	rs6883030	C	A	0.116991	0.0249008	0.0499888	5	79401852	2.62355e-06
Bacterial pneumonia	rs9429730	G	T	-0.0685508	0.0116275	0.653305	1	113817445	3.73388e-09
Bacterial pneumonia	rs28415845	C	T	-0.0678907	0.0117623	0.663993	11	1151933	7.83989e-09
Bacterial pneumonia	rs35198997	C	T	0.0861965	0.0122292	0.284227	1	159740578	1.81009e-12
Bacterial pneumonia	rs484765	T	C	-0.104145	0.0207025	0.083456	7	54675171	4.89091e-07
Bacterial pneumonia	rs55781567	G	C	0.0568419	0.011751	0.333408	15	78565644	1.31698e-06
Bacterial pneumonia	rs62300379	T	A	-0.108911	0.0238107	0.0649659	4	80216497	4.78476e-06
Bacterial pneumonia	rs66915857	C	A	0.0699551	0.0142843	0.179945	5	111718162	9.71516e-07
Bacterial pneumonia	rs6847365	C	T	0.191342	0.0383542	0.0195284	4	154311994	6.07533e-07
Bacterial pneumonia	rs6883030	C	A	0.116991	0.0249008	0.0499888	5	79401852	2.62355e-06
Bacterial pneumonia	rs9429730	G	T	-0.0685508	0.0116275	0.653305	1	113817445	3.73388e-09
Bacterial pneumonia	rs28415845	C	T	-0.0678907	0.0117623	0.663993	11	1151933	7.83989e-09
Bacterial pneumonia	rs35198997	C	T	0.0861965	0.0122292	0.284227	1	159740578	1.81009e-12
Bacterial pneumonia	rs484765	T	C	-0.104145	0.0207025	0.083456	7	54675171	4.89091e-07
Bacterial pneumonia	rs55781567	G	C	0.0568419	0.011751	0.333408	15	78565644	1.31698e-06
Bacterial pneumonia	rs62300379	T	A	-0.108911	0.0238107	0.0649659	4	80216497	4.78476e-06
Bacterial pneumonia	rs66915857	C	A	0.0699551	0.0142843	0.179945	5	111718162	9.71516e-07
Bacterial pneumonia	rs6847365	C	T	0.191342	0.0383542	0.0195284	4	154311994	6.07533e-07
Bacterial pneumonia	rs6883030	C	A	0.116991	0.0249008	0.0499888	5	79401852	2.62355e-06
Bacterial pneumonia	rs9429730	G	T	-0.0685508	0.0116275	0.653305	1	113817445	3.73388e-09
Bacterial pneumonia	rs28415845	C	T	-0.0678907	0.0117623	0.663993	11	1151933	7.83989e-09
Bacterial pneumonia	rs35198997	C	T	0.0861965	0.0122292	0.284227	1	159740578	1.81009e-12
Bacterial pneumonia	rs484765	T	C	-0.104145	0.0207025	0.083456	7	54675171	4.89091e-07
Bacterial pneumonia	rs55781567	G	C	0.0568419	0.011751	0.333408	15	78565644	1.31698e-06
Bacterial pneumonia	rs62300379	T	A	-0.108911	0.0238107	0.0649659	4	80216497	4.78476e-06
Bacterial pneumonia	rs66915857	C	A	0.0699551	0.0142843	0.179945	5	111718162	9.71516e-07
Bacterial pneumonia	rs6847365	C	T	0.191342	0.0383542	0.0195284	4	154311994	6.07533e-07
Bacterial pneumonia	rs6883030	C	A	0.116991	0.0249008	0.0499888	5	79401852	2.62355e-06
Bacterial pneumonia	rs9429730	G	T	-0.0685508	0.0116275	0.653305	1	113817445	3.73388e-09
Bacterial pneumonia	rs28415845	C	T	-0.0678907	0.0117623	0.663993	11	1151933	7.83989e-09
Bacterial pneumonia	rs35198997	C	T	0.0861965	0.0122292	0.284227	1	159740578	1.81009e-12
Bacterial pneumonia	rs484765	T	C	-0.104145	0.0207025	0.083456	7	54675171	4.89091e-07
Bacterial pneumonia	rs55781567	G	C	0.0568419	0.011751	0.333408	15	78565644	1.31698e-06
Bacterial pneumonia	rs62300379	T	A	-0.108911	0.0238107	0.0649659	4	80216497	4.78476e-06
Bacterial pneumonia	rs66915857	C	A	0.0699551	0.0142843	0.179945	5	111718162	9.71516e-07
Bacterial pneumonia	rs6847365	C	T	0.191342	0.0383542	0.0195284	4	154311994	6.07533e-07
Bacterial pneumonia	rs6883030	C	A	0.116991	0.0249008	0.0499888	5	79401852	2.62355e-06
Bacterial pneumonia	rs9429730	G	T	-0.0685508	0.0116275	0.653305	1	113817445	3.73388e-09
Bacterial pneumonia	rs28415845	C	T	-0.0678907	0.0117623	0.663993	11	1151933	7.83989e-09
Bacterial pneumonia	rs35198997	C	T	0.0861965	0.0122292	0.284227	1	159740578	1.81009e-12
Bacterial pneumonia	rs484765	T	C	-0.104145	0.0207025	0.083456	7	54675171	4.89091e-07
Bacterial pneumonia	rs55781567	G	C	0.0568419	0.011751	0.333408	15	78565644	1.31698e-06
Bacterial pneumonia	rs62300379	T	A	-0.108911	0.0238107	0.0649659	4	80216497	4.78476e-06
Bacterial pneumonia	rs66915857	C	A	0.0699551	0.0142843	0.179945	5	111718162	9.71516e-07
Bacterial pneumonia	rs6847365	C	T	0.191342	0.0383542	0.0195284	4	154311994	6.07533e-07
Bacterial pneumonia	rs6883030	C	A	0.116991	0.0249008	0.0499888	5	79401852	2.62355e-06
Bacterial pneumonia	rs9429730	G	T	-0.0685508	0.0116275	0.653305	1	113817445	3.73388e-09
Bacterial pneumonia	rs28415845	C	T	-0.0678907	0.0117623	0.663993	11	1151933	7.83989e-09
Bacterial pneumonia	rs35198997	C	T	0.0861965	0.0122292	0.284227	1	159740578	1.81009e-12
Bacterial pneumonia	rs484765	T	C	-0.104145	0.0207025	0.083456	7	54675171	4.89091e-07
Bacterial pneumonia	rs55781567	G	C	0.0568419	0.011751	0.333408	15	78565644	1.31698e-06
Bacterial pneumonia	rs62300379	T	A	-0.108911	0.0238107	0.0649659	4	80216497	4.78476e-06
Bacterial pneumonia	rs66915857	C	A	0.0699551	0.0142843	0.179945	5	111718162	9.71516e-07
Bacterial pneumonia	rs6847365	C	T	0.191342	0.0383542	0.0195284	4	154311994	6.07533e-07
Bacterial pneumonia	rs6883030	C	A	0.116991	0.0249008	0.0499888	5	79401852	2.62355e-06
Bacterial pneumonia	rs9429730	G	T	-0.0685508	0.0116275	0.653305	1	113817445	3.73388e-09
Bacterial pneumonia	rs28415845	C	T	-0.0678907	0.0117623	0.663993	11	1151933	7.83989e-09
Bacterial pneumonia	rs35198997	C	T	0.0861965	0.0122292	0.284227	1	159740578	1.81009e-12
Bacterial pneumonia	rs484765	T	C	-0.104145	0.0207025	0.083456	7	54675171	4.89091e-07
Bacterial pneumonia	rs55781567	G	C	0.0568419	0.011751	0.333408	15	78565644	1.31698e-06
Bacterial pneumonia	rs62300379	T	A	-0.108911	0.0238107	0.0649659	4	80216497	4.78476e-06
Bacterial pneumonia	rs66915857	C	A	0.0699551	0.0142843	0.179945	5	111718162	9.71516e-07
Bacterial pneumonia	rs6847365	C	T	0.191342	0.0383542	0.0195284	4	154311994	6.07533e-07
Bacterial pneumonia	rs6883030	C	A	0.116991	0.0249008	0.0499888	5	79401852	2.62355e-06
Bacterial pneumonia	rs9429730	G	T	-0.0685508	0.0116275	0.653305	1	113817445	3.73388e-09
Bacterial pneumonia	rs28415845	C	T	-0.0678907	0.0117623	0.663993	11	1151933	7.83989e-09
Bacterial pneumonia	rs35198997	C	T	0.0861965	0.0122292	0.284227	1	159740578	1.81009e-12
Bacterial pneumonia	rs484765	T	C	-0.104145	0.0207025	0.083456	7	54675171	4.89091e-07
Bacterial pneumonia	rs55781567	G	C	0.0568419	0.011751	0.333408	15	78565644	1.31698e-06
Bacterial pneumonia	rs62300379	T	A	-0.108911	0.0238107	0.0649659	4	80216497	4.78476e-06
Bacterial pneumonia	rs66915857	C	A	0.0699551	0.0142843	0.179945	5	111718162	9.71516e-07
Bacterial pneumonia	rs6847365	C	T	0.191342	0.0383542	0.0195284	4	154311994	6.07533e-07
Bacterial pneumonia	rs6883030	C	A	0.116991	0.0249008	0.0499888	5	79401852	2.62355e-06
Bacterial pneumonia	rs9429730	G	T	-0.0685508	0.0116275	0.653305	1	113817445	3.73388e-09
Bacterial pneumonia	rs28415845	C	T	-0.0678907	0.0117623	0.663993	11	1151933	7.83989e-09
Bacterial pneumonia	rs35198997	C	T	0.0861965	0.0122292	0.284227	1	159740578	1.81009e-12
Bacterial pneumonia	rs484765	T	C	-0.104145	0.0207025	0.083456	7	54675171	4.89091e-07
Bacterial pneumonia	rs55781567	G	C	0.0568419	0.011751	0.333408	15	78565644	1.31698e-06
Bacterial pneumonia	rs62300379	T	A	-0.108911	0.0238107	0.0649659	4	80216497	4.78476e-06
Bacterial pneumonia	rs66915857	C	A	0.0699551	0.0142843	0.179945	5	111718162	9.71516e-07
Bacterial pneumonia	rs6847365	C	T	0.191342	0.0383542	0.0195284	4	154311994	6.07533e-07
[truncated: 4,079 more rows]

## Sheet: Table S5
Table S5. The bidirectional two-sample Mendelian randomization analysis results between gut microbiota and bacterial pneumonia
[truncated: 2,366 more rows]

[truncated: 12 more sheets: Table S6, Table S7, Table S8, Table S9, Table S10, Table S11, Table S12, Table S13, Table S14, Table S15, Table S16, Table S17]
